# Supplementary material for: Image reconstruction in graphic design based on Global residual Network optimized compressed sensing model
Source: PeerJ Comput Sci. 2024 Aug 8;10:e2227. doi: 10.7717/peerj-cs.2227 (PMC11639127; doi:10.7717/peerj-cs.2227)
Supplement: Supplemental Information 2 [file peerj-cs-10-2227-s002.zip]

Archive with 9 entries (8 files):
- code/
- code/conv_net_classes.py
- code/conv_net_sentence.py
- code/gestureCNN.py
- code/process_data.py
- code/requirements.txt
- code/rt-polarity.neg
- code/rt-polarity.pos
- code/trackgesture.py
