# Supplementary material for: Image reconstruction in graphic design based on Global residual Network optimized compressed sensing model
Source: PeerJ Comput Sci. 2024 Aug 8;10:e2227. doi: 10.7717/peerj-cs.2227 (PMC11639127; doi:10.7717/peerj-cs.2227)
Supplement: Supplemental Information 2 [file peerj-cs-10-2227-s002.zip › code/requirements.txt]

absl-py==0.7.1
astor==0.7.1
backports.weakref==1.0rc1
bleach==3.3.0
cycler==0.10.0
gast==0.2.2
grpcio==1.20.0
h5py==2.9.0
html5lib==0.9999999
Keras==2.2.4
Keras-Applications>=1.0.8
Keras-Preprocessing==1.0.9
kiwisolver==1.0.1
Markdown==3.1
matplotlib==3.0.3
mock==2.0.0
numpy==1.16.2
opencv-python==3.4.11.41
pbr==5.1.3
Pillow==9.0.1
protobuf==3.7.1
pyparsing==2.4.0
PyQt5==5.12.1
PyQt5-sip==4.19.15
python-dateutil==2.8.0
PyYAML==5.4
scikit-learn==0.20.3
scipy==1.2.1
six==1.12.0
sklearn==0.0
tensorboard<1.16.0
tensorflow==1.15.4
tensorflow-estimator==1.15.1
termcolor==1.1.0
werkzeug==0.15.3
