# Supplementary material for: Image reconstruction in graphic design based on Global residual Network optimized compressed sensing model
Source: PeerJ Comput Sci. 2024 Aug 8;10:e2227. doi: 10.7717/peerj-cs.2227 (PMC11639127; doi:10.7717/peerj-cs.2227)
Supplement: Supplemental Information 2 [file peerj-cs-10-2227-s002.zip › code/rt-polarity.neg]

simplistic , silly and tedious . 
it's so laddish and juvenile , only teenage boys could possibly find it funny . 
exploitative and largely devoid of the depth or sophistication that would make watching such a graphic treatment of the crimes bearable . 
[garbus] discards the potential for pathological study , exhuming instead , the skewed melodrama of the circumstantial situation . 
a visually flashy but narratively opaque and emotionally vapid exercise in style and mystification . 
the story is also as unoriginal as they come , already having been recycled more times than i'd care to count . 
about the only thing to give the movie points for is bravado -- to take an entirely stale concept and push it through the audience's meat grinder one more time . 
not so much farcical as sour . 
unfortunately the story and the actors are served with a hack script . 
all the more disquieting for its relatively gore-free allusions to the serial murders , but it falls down in its attempts to humanize its subject . 
a sentimental mess that never rings true . 
while the performances are often engaging , this loose collection of largely improvised numbers would probably have worked better as a one-hour tv documentary . 
interesting , but not compelling . 
on a cutting room floor somewhere lies . . . footage that might have made no such thing a trenchant , ironic cultural satire instead of a frustrating misfire . 
while the ensemble player who gained notice in guy ritchie's lock , stock and two smoking barrels and snatch has the bod , he's unlikely to become a household name on the basis of his first starring vehicle . 
there is a difference between movies with the courage to go over the top and movies that don't care about being stupid
nothing here seems as funny as it did in analyze this , not even joe viterelli as de niro's right-hand goombah . 
such master screenwriting comes courtesy of john pogue , the yale grad who previously gave us " the skulls " and last year's " rollerball . " enough said , except : film overboard ! 
here , common sense flies out the window , along with the hail of bullets , none of which ever seem to hit sascha . 
this 100-minute movie only has about 25 minutes of decent material . 
the execution is so pedestrian that the most positive comment we can make is that rob schneider actually turns in a pretty convincing performance as a prissy teenage girl . 
on its own , it's not very interesting . as a remake , it's a pale imitation . 
it shows that some studios firmly believe that people have lost the ability to think and will forgive any shoddy product as long as there's a little girl-on-girl action . 
a farce of a parody of a comedy of a premise , it isn't a comparison to reality so much as it is a commentary about our knowledge of films . 
as exciting as all this exoticism might sound to the typical pax viewer , the rest of us will be lulled into a coma . 
the party scenes deliver some tawdry kicks . the rest of the film . . . is dudsville . 
our culture is headed down the toilet with the ferocity of a frozen burrito after an all-night tequila bender and i know this because i've seen 'jackass : the movie . '
the criticism never rises above easy , cynical potshots at morally bankrupt characters . . . 
the movie's something-borrowed construction feels less the product of loving , well integrated homage and more like a mere excuse for the wan , thinly sketched story . killing time , that's all that's going on here . 
stupid , infantile , redundant , sloppy , over-the-top , and amateurish . yep , it's " waking up in reno . " go back to sleep . 
somewhere in the middle , the film compels , as demme experiments he harvests a few movie moment gems , but the field of roughage dominates . 
the action clich�s just pile up . 
payami tries to raise some serious issues about iran's electoral process , but the result is a film that's about as subtle as a party political broadcast . 
the only surprise is that heavyweights joel silver and robert zemeckis agreed to produce this ; i assume the director has pictures of them cavorting in ladies' underwear . 
another useless recycling of a brutal mid-'70s american sports movie . 
i didn't laugh . i didn't smile . i survived . 
please , someone , stop eric schaeffer before he makes another film . 
most of the problems with the film don't derive from the screenplay , but rather the mediocre performances by most of the actors involved
 . . . if you're just in the mood for a fun -- but bad -- movie , you might want to catch freaks as a matinee . 
curling may be a unique sport but men with brooms is distinctly ordinary . 
though the opera itself takes place mostly indoors , jacquot seems unsure of how to evoke any sort of naturalism on the set . 
there's no getting around the fact that this is revenge of the nerds revisited -- again . 
the effort is sincere and the results are honest , but the film is so bleak that it's hardly watchable . 
analyze that regurgitates and waters down many of the previous film's successes , with a few new swings thrown in . 
with flashbulb editing as cover for the absence of narrative continuity , undisputed is nearly incoherent , an excuse to get to the closing bout . . . by which time it's impossible to care who wins . 
stinks from start to finish , like a wet burlap sack of gloom . 
to the civilized mind , a movie like ballistic : ecks vs . sever is more of an ordeal than an amusement . 
equlibrium could pass for a thirteen-year-old's book report on the totalitarian themes of 1984 and farenheit 451 . 
the lack of naturalness makes everything seem self-consciously poetic and forced . . . it's a pity that [nelson's] achievement doesn't match his ambition . 
everything is off . 
when seagal appeared in an orange prison jumpsuit , i wanted to stand up in the theater and shout , 'hey , kool-aid ! '
an easy watch , except for the annoying demeanour of its lead character . 
imagine the cleanflicks version of 'love story , ' with ali macgraw's profanities replaced by romance-novel platitudes . 
pc stability notwithstanding , the film suffers from a simplistic narrative and a pat , fairy-tale conclusion . 
forget the misleading title , what's with the unexplained baboon cameo ? 
an odd , haphazard , and inconsequential romantic comedy . 
though her fans will assuredly have their funny bones tickled , others will find their humor-seeking dollars best spent elsewhere . 
pascale bailly's rom-com provides am�lie's audrey tautou with another fabuleux destin -- i . e . , a banal spiritual quest . 
a static and sugary little half-hour , after-school special about interfaith understanding , stretched out to 90 minutes . 
watching the chemistry between freeman and judd , however , almost makes this movie worth seeing . almost . 
 . . . a pretentious and ultimately empty examination of a sick and evil woman . 
the country bears has no scenes that will upset or frighten young viewers . unfortunately , there is almost nothing in this flat effort that will amuse or entertain them , either . 
the cumulative effect of watching this 65-minute trifle is rather like being trapped while some weird relative trots out the video he took of the family vacation to stonehenge . before long , you're desperate for the evening to end . 
the characters are never more than sketches . . . which leaves any true emotional connection or identification frustratingly out of reach . 
mattei's underdeveloped effort here is nothing but a convenient conveyor belt of brooding personalities that parade about as if they were coming back from stock character camp -- a drowsy drama infatuated by its own pretentious self-examination . 
only in its final surprising shots does rabbit-proof fence find the authority it's looking for . 
isn't as sharp as the original . . . despite some visual virtues , 'blade ii' just doesn't cut it . 
 . . . plays like a badly edited , 91-minute trailer ( and ) the director can't seem to get a coherent rhythm going . in fact , it doesn't even seem like she tried . 
maybe leblanc thought , " hey , the movie about the baseball-playing monkey was worse . " 
what you expect is just what you get . . . assuming the bar of expectations hasn't been raised above sixth-grade height . 
barry sonnenfeld owes frank the pug big time
the biggest problem with roger avary's uproar against the mpaa is that , even in all its director's cut glory , he's made a film that's barely shocking , barely interesting and most of all , barely anything . 
so riddled with unanswered questions that it requires gargantuan leaps of faith just to watch it plod along . 
i approached the usher and said that if she had to sit through it again , she should ask for a raise . 
earnest but heavy-handed . 
if sinise's character had a brain his ordeal would be over in five minutes but instead the plot goes out of its way to introduce obstacles for him to stumble over . 
too slow for a younger crowd , too shallow for an older one . 
there's a reason the studio didn't offer an advance screening . " the adventures of pluto nash " is a big time stinker . 
a punch line without a premise , a joke built entirely from musty memories of half-dimensional characters . 
takes one character we don't like and another we don't believe , and puts them into a battle of wills that is impossible to care about and isn't very funny . 
the things this movie tries to get the audience to buy just won't fly with most intelligent viewers . 
even if the enticing prospect of a lot of nubile young actors in a film about campus depravity didn't fade amid the deliberate , tiresome ugliness , it would be rendered tedious by avary's failure to construct a story with even a trace of dramatic interest . 
sitting through the last reel ( spoiler alert ! ) is significantly less charming than listening to a four-year-old with a taste for exaggeration recount his halloween trip to the haunted house . 
confuses its message with an ultimate desire to please , and contorting itself into an idea of expectation is the last thing any of these three actresses , nor their characters , deserve . 
deadly dull , pointless meditation on losers in a gone-to-seed hotel . 
with this new rollerball , sense and sensibility have been overrun by what can only be characterized as robotic sentiment . 
one can only assume that the jury who bestowed star hoffman's brother gordy with the waldo salt screenwriting award at 2002's sundance festival were honoring an attempt to do something different over actually pulling it off
a movie more to be prescribed than recommended -- as visually bland as a dentist's waiting room , complete with soothing muzak and a cushion of predictable narrative rhythms . 
sex ironically has little to do with the story , which becomes something about how lame it is to try and evade your responsibilities and that you should never , ever , leave a large dog alone with a toddler . but never mind all that ; the boobs are fantasti
the script covers huge , heavy topics in a bland , surfacey way that doesn't offer any insight into why , for instance , good things happen to bad people . 
a portrait of alienation so perfect , it will certainly succeed in alienating most viewers . 
the code talkers deserved better than a hollow tribute . 
skip the film and buy the philip glass soundtrack cd . 
feels like a cold old man going through the motions . 
dignified ceo's meet at a rustic retreat and pee against a tree . can you bear the laughter ? 
dull and mechanical , kinda like a very goofy museum exhibit
there's no point of view , no contemporary interpretation of joan's prefeminist plight , so we're left thinking the only reason to make the movie is because present standards allow for plenty of nudity . 
beware the quirky brit-com . they can and will turn on a dime from oddly humorous to tediously sentimental . 
has its moments -- and almost as many subplots . 
the gags , and the script , are a mixed bag . 
completely awful iranian drama . . . as much fun as a grouchy ayatollah in a cold mosque . 
narratively , trouble every day is a plodding mess . 
there's no point in extracting the bare bones of byatt's plot for purposes of bland hollywood romance . 
directors john musker and ron clements , the team behind the little mermaid , have produced sparkling retina candy , but they aren't able to muster a lot of emotional resonance in the cold vacuum of space . 
adam sandler's heart may be in the right place , but he needs to pull his head out of his butt
there's no doubting that this is a highly ambitious and personal project for egoyan , but it's also one that , next to his best work , feels clumsy and convoluted . 
despite engaging offbeat touches , knockaround guys rarely seems interested in kicking around a raison d'etre that's as fresh-faced as its young-guns cast . 
it's all pretty tame . the most offensive thing about the movie is that hollywood expects people to pay to see it . 
the movie is a mess from start to finish . 
the trouble with making this queen a thoroughly modern maiden is that it also makes her appear foolish and shallow rather than , as was more likely , a victim of mental illness . 
i'm not saying that ice age doesn't have some fairly pretty pictures , but there's not enough substance in the story to actually give them life . 
in the telling of a story largely untold , bui chooses to produce something that is ultimately suspiciously familiar . 
the plot is nothing but boilerplate clich�s from start to finish , and the script assumes that not only would subtlety be lost on the target audience , but that it's also too stupid to realize that they've already seen this exact same movie a hundred times
terminally brain dead production . 
some episodes work , some don't . 
beautifully filmed and well acted . . . but admittedly problematic in its narrative specifics . 
j . lo will earn her share of the holiday box office pie , although this movie makes one thing perfectly clear : she's a pretty woman , but she's no working girl . 
rymer doesn't trust laughs -- and doesn't conjure proper respect for followers of the whole dead-undead genre , who deserve more from a vampire pic than a few shrieky special effects . 
not only are the film's sopranos gags incredibly dated and unfunny , they also demonstrate how desperate the makers of this 'we're -doing-it-for -the-cash' sequel were . 
wow . i have not been this disappointed by a movie in a long time . 
off the hook is overlong and not well-acted , but credit writer-producer-director adam watstein with finishing it at all . 
it's a drag how nettelbeck sees working women -- or at least this working woman -- for whom she shows little understanding . 
watching harris ham it up while physically and emotionally disintegrating over the course of the movie has a certain poignancy in light of his recent death , but boyd's film offers little else of consequence . 
it's also curious to note that this film , like the similarly ill-timed antitrust , is easily as bad at a fraction the budget . 
'ejemplo de una cinta en que no importa el talento de su reparto o lo interesante que pudo haber resultado su premisa , pues el resultado es francamente aburrido y , por momentos , deplorable . '
will probably be one of those movies barely registering a blip on the radar screen of 2002 . 
the problem is not that it's all derivative , because plenty of funny movies recycle old tropes . the problem is that van wilder does little that is actually funny with the material . 
there's nothing interesting in unfaithful whatsoever . 
none of this is half as moving as the filmmakers seem to think . 
a processed comedy chop suey . 
as spent screen series go , star trek : nemesis is even more suggestive of a 65th class reunion mixer where only eight surviving members show up -- and there's nothing to drink . 
fails as a dystopian movie , as a retooling of fahrenheit 451 , and even as a rip-off of the matrix . 
full of the kind of obnoxious chitchat that only self-aware neurotics engage in . 
an erotic thriller that's neither too erotic nor very thrilling , either . 
the movie , like bartleby , is something of a stiff -- an extra-dry office comedy that seems twice as long as its 83 minutes . 
with its parade of almost perpetually wasted characters . . . margarita feels like a hazy high that takes too long to shake . 
if you value your time and money , find an escape clause and avoid seeing this trite , predictable rehash . 
the director and her capable cast appear to be caught in a heady whirl of new age-inspired good intentions , but the spell they cast isn't the least bit mesmerizing . 
everything is pegged into the groove of a new york dating comedy with 'issues' to simplify . 
a dramatic comedy as pleasantly dishonest and pat as any hollywood fluff . 
the cameo-packed , m : i-2-spoofing title sequence is the funniest 5 minutes to date in this spy comedy franchise . . . then mike myers shows up and ruins everything . 
it comes off as so silly that you wouldn't be surprised if ba , murdock and rest of the a-team were seen giving chase in a black and red van . 
the 50-something lovebirds are too immature and unappealing to care about . 
so genial is the conceit , this is one of those rare pictures that you root for throughout , dearly hoping that the rich promise of the script will be realized on the screen . it never is , not fully . 
even in the summertime , the most restless young audience deserves the dignity of an action hero motivated by something more than franchise possibilities . 
what with all the blanket statements and dime-store ruminations on vanity , the worries of the rich and sudden wisdom , the film becomes a sermon for most of its running time . 
one lousy movie . 
as gamely as the movie tries to make sense of its title character , there remains a huge gap between the film's creepy , clean-cut dahmer ( jeremy renner ) and fiendish acts that no amount of earnest textbook psychologizing can bridge . 
plodding , peevish and gimmicky . 
the four feathers is definitely horse feathers , but if you go in knowing that , you might have fun in this cinematic sandbox . 
oozes condescension from every pore . 
solaris " is a shapeless inconsequential move relying on the viewer to do most of the work . 
the direction , by george hickenlooper , has no snap to it , no wiseacre crackle or hard-bitten cynicism . 
 . . . hypnotically dull . 
though this saga would be terrific to read about , it is dicey screen material that only a genius should touch . 
it has plenty of laughs . it just doesn't have much else . . . especially in a moral sense . 
an awful lot like one of [spears'] music videos in content -- except that it goes on for at least 90 more minutes and , worse , that you have to pay if you want to see it . 
confusion is one of my least favourite emotions , especially when i have to put up with 146 minutes of it . 
[h]ad i suffered and bled on the hard ground of ia drang , i'd want something a bit more complex than we were soldiers to be remembered by . 
occasionally loud and offensive , but more often , it simply lulls you into a gentle waking coma . 
it may play well as a double feature with mainstream foreign mush like my big fat greek wedding
by the time you reach the finale , you're likely wondering why you've been watching all this strutting and posturing . 
journalistically dubious , inept and often lethally dull . 
putting the primitive murderer inside a high-tech space station unleashes a pandora's box of special effects that run the gamut from cheesy to cheesier to cheesiest . 
 at its best , it's black hawk down with more heart . at its worst , it's rambo- meets-john ford . 
exactly what you'd expect from a guy named kaos . 
calculated swill . 
this movie . . . doesn't deserve the energy it takes to describe how bad it is . 
with or without ballast tanks , k-19 sinks to a harrison ford low . 
director oliver parker labors so hard to whip life into the importance of being earnest that he probably pulled a muscle or two . 
you might be shocked to discover that seinfeld's real life is boring . 
it's not nearly as fresh or enjoyable as its predecessor , but there are enough high points to keep this from being a complete waste of time . 
walsh can't quite negotiate the many inconsistencies in janice's behavior or compensate for them by sheer force of charm . 
this 10th film in the series looks and feels tired . 
it leers , offering next to little insight into its intriguing subject . 
i found myself growing more and more frustrated and detached as vincent became more and more abhorrent . 
one of the oddest and most inexplicable sequels in movie history . 
there's nothing to gain from watching they . it isn't scary . it hates its characters . it finds no way to entertain or inspire its viewers . 
fear permeates the whole of stortelling , todd solondz' oftentimes funny , yet ultimately cowardly autocritique . 
the skirmishes for power waged among victims and predators settle into an undistinguished rhythm of artificial suspense . 
thoroughly awful . 
 . . . ice age treads predictably along familiar territory , making it a passable family film that won't win many fans over the age of 12 . 
though the film is well-intentioned , one could rent the original and get the same love story and parable . 
just too silly and sophomoric to ensnare its target audience . 
the video work is so grainy and rough , so dependent on being 'naturalistic' rather than carefully lit and set up , that it's exhausting to watch . 
truly terrible . 
a cleverly crafted but ultimately hollow mockumentary . 
it gets bogged down by hit-and-miss topical humour before getting to the truly good stuff . 
an achingly enthralling premise , the film is hindered by uneven dialogue and plot lapses . 
it's tommy's job to clean the peep booths surrounding her , and after viewing this one , you'll feel like mopping up , too . 
rifkin no doubt fancies himself something of a hubert selby jr . , but there isn't an ounce of honest poetry in his entire script ; it's simply crude and unrelentingly exploitative . 
fluffy and disposible . 
such a bad movie that its luckiest viewers will be seated next to one of those ignorant pinheads who talk throughout the show . 
if you go into the theater expecting a scary , action-packed chiller , you might soon be looking for a sign . an exit sign , that is . 
holds limited appeal to those who like explosions , sadism and seeing people beat each other to a pulp . 
the dialogue is very choppy and monosyllabic despite the fact that it is being dubbed . 
a feature-length , r-rated , road-trip version of mama's family . 
what you end up getting is the vertical limit of surfing movies - memorable stunts with lots of downtime in between . 
stealing harvard doesn't care about cleverness , wit or any other kind of intelligent humor . 
bigelow handles the nuclear crisis sequences evenly but milks drama when she should be building suspense , and drags out too many scenes toward the end that should move quickly . 
there's undeniable enjoyment to be had from films crammed with movie references , but the fun wears thin -- then out -- when there's nothing else happening . 
imagine kevin smith , the blasphemous bad boy of suburban jersey , if he were stripped of most of his budget and all of his sense of humor . the result might look like vulgar . 
suffers from a lack of clarity and audacity that a subject as monstrous and pathetic as dahmer demands . 
what soured me on the santa clause 2 was that santa bumps up against 21st century reality so hard , it's icky . 
it's an 88-minute highlight reel that's 86 minutes too long . 
the film favors the scientific over the spectacular ( visually speaking ) . 
such an incomprehensible mess that it feels less like bad cinema than like being stuck in a dark pit having a nightmare about bad cinema . 
with the exception of mccoist , the players don't have a clue on the park . the acting isn't much better . 
the whole affair is as predictable as can be . 
a not-so-divine secrets of the ya-ya sisterhood with a hefty helping of re-fried green tomatoes . 
this cloying , voices-from-the-other-side story is hell . 
a suffocating rape-payback horror show that hinges on the subgenre's most enabling victim . . . and an ebullient affection for industrial-model meat freezers . 
star trek was kind of terrific once , but now it is a copy of a copy of a copy . 
[n]o matter how much good will the actors generate , showtime eventually folds under its own thinness . 
every potential twist is telegraphed well in advance , every performance respectably muted ; the movie itself seems to have been made under the influence of rohypnol . 
puts on airs of a hal hartley wannabe film -- without the vital comic ingredient of the hilarious writer-director himself . 
ver wiel's desperate attempt at wit is lost , leaving the character of critical jim two-dimensional and pointless . 
despite a performance of sustained intelligence from stanford and another of subtle humour from bebe neuwirth , as an older woman who seduces oscar , the film founders on its lack of empathy for the social milieu - rich new york intelligentsia - and its off
although disney follows its standard formula in this animated adventure , it feels more forced than usual . 
gaghan . . . has thrown every suspenseful clich� in the book at this nonsensical story . 
a sham construct based on theory , sleight-of-hand , and ill-wrought hypothesis . 
[p]artnering murphy with robert de niro for the tv-cops comedy showtime would seem to be surefire casting . the catch is that they're stuck with a script that prevents them from firing on all cylinders . 
'you'll laugh for not quite and hour and a half , but come out feeling strangely unsatisfied . you'll feel like you ate a reeses without the peanut butter . . . '
gooding offers a desperately ingratiating performance . 
parker should be commended for taking a fresh approach to familiar material , but his determination to remain true to the original text leads him to adopt a somewhat mannered tone . . . that ultimately dulls the human tragedy at the story's core . 
the director has injected self-consciousness into the proceedings at every turn . the results are far more alienating than involving . 
bogdanich is unashamedly pro-serbian and makes little attempt to give voice to the other side . 
a lack of thesis makes maryam , in the end , play out with the intellectual and emotional impact of an after-school special . 
the worst film of the year . 
by-the-numbers yarn . 
without shakespeare's eloquent language , the update is dreary and sluggish . 
if h . g . wells had a time machine and could take a look at his kin's reworked version , what would he say ? 'it looks good , sonny , but you missed the point . '
during the tuxedo's 90 minutes of screen time , there isn't one true 'chan moment' . 
bisset delivers a game performance , but she is unable to save the movie . 
watching austin powers in goldmember is like binging on cotton candy . it's sweet and fluffy at the time , but it may leave you feeling a little sticky and unsatisfied . 
the most anti-human big studio picture since 3000 miles to graceland . 
the film can depress you about life itself . 
i'm sure the filmmakers found this a remarkable and novel concept , but anybody who has ever seen an independent film can report that it is instead a cheap clich� . 
the acting is fine but the script is about as interesting as a recording of conversations at the wal-mart checkout line . 
its weighty themes are too grave for youngsters , but the story is too steeped in fairy tales and other childish things to appeal much to teenagers . 
the plot plummets into a comedy graveyard before janice comes racing to the rescue in the final reel . 
sometimes there are very , very good reasons for certain movies to be sealed in a jar and left on a remote shelf indefinitely . 
at 90 minutes this movie is short , but it feels much longer . 
here's my advice , kev . start reading your scripts before signing that dotted line . 
an alternately raucous and sappy ethnic sitcom . . . you'd be wise to send your regrets . 
an ugly-duckling tale so hideously and clumsily told it feels accidental . 
unfortunately , it's also not very good . especially compared with the television series that inspired the movie . 
it wraps up a classic mother/daughter struggle in recycled paper with a shiny new bow and while the audience can tell it's not all new , at least it looks pretty . 
glazed with a tawdry b-movie scum . 
this is the kind of movie during which you want to bang your head on the seat in front of you , at its cluelessness , at its idiocy , at its utterly misplaced earnestness . 
it winds up moving in many directions as it searches ( vainly , i think ) for something fresh to say . 
all in all , road to perdition is more in love with strangeness than excellence . 
a big fat pain . 
a mimetic approximation of better films like contempt and 8 1/2 . 
unintelligible , poorly acted , brain-slappingly bad , harvard man is ludicrous enough that it could become a cult classic . 
watching the powerpuff girls movie , my mind kept returning to one anecdote for comparison : the cartoon in japan that gave people seizures . 
aan opportunity wasted . 
an inelegant combination of two unrelated shorts that falls far short of the director's previous work in terms of both thematic content and narrative strength . 
to build a feel-good fantasy around a vain dictator-madman is off-putting , to say the least , not to mention inappropriate and wildly undeserved . 
with the cheesiest monsters this side of a horror spoof , which they isn't , it is more likely to induce sleep than fright . 
mild , meandering teen flick . 
though its atmosphere is intriguing . . . the drama is finally too predictable to leave much of an impression . 
though this rude and crude film does deliver a few gut-busting laughs , its digs at modern society are all things we've seen before . 
although it tries to be much more , it's really just another major league . 
astonishing isn't the word -- neither is incompetent , incoherent or just plain crap . indeed , none of these words really gets at the very special type of badness that is deuces wild . 
one thing is for sure : this movie does not tell you a whole lot about lily chou-chou . 
with a tone as variable as the cinematography , schaeffer's film never settles into the light-footed enchantment the material needs , and the characters' quirks and foibles never jell into charm . 
to better understand why this didn't connect with me would require another viewing , and i won't be sitting through this one again . . . that in itself is commentary enough . 
cuba gooding jr . valiantly mugs his way through snow dogs , but even his boisterous energy fails to spark this leaden comedy . 
diane lane's sophisticated performance can't rescue adrian lyne's unfaithful from its sleazy moralizing . 
not at all clear what it's trying to say and even if it were i doubt it would be all that interesting . 
storytelling feels slight . 
[swimfan] falls victim to sloppy plotting , an insultingly unbelievable final act and a villainess who is too crazy to be interesting . 
this remake of lina wertmuller's 1975 eroti-comedy might just be the biggest husband-and-wife disaster since john and bo derek made the ridiculous bolero . 
silly , loud and goofy . 
why spend $9 on the same stuff you can get for a buck or so in that greasy little vidgame pit in the theater lobby ? 
the french director has turned out nearly 21/2 hours of unfocused , excruciatingly tedious cinema that , half an hour in , starts making water torture seem appealing . 
the basic premise is intriguing but quickly becomes distasteful and downright creepy . 
the pool drowned me in boredom . 
it's like an all-star salute to disney's cheesy commercialism . 
it's hard to imagine any recent film , independent or otherwise , that makes as much of a mess as this one . 
some of the computer animation is handsome , and various amusing sidekicks add much-needed levity to the otherwise bleak tale , but overall the film never rises above mediocrity . 
there's an excellent 90-minute film here ; unfortunately , it runs for 170 . 
as saccharine movies go , this is likely to cause massive cardiac arrest if taken in large doses . 
die another day is only intermittently entertaining but it's hard not to be a sucker for its charms , or perhaps it's just impossible not to feel nostalgia for movies you grew up with . 
as is often the case with ambitious , eager first-time filmmakers , mr . murray , a prolific director of music videos , stuffs his debut with more plot than it can comfortably hold . 
the mystery of enigma is how a rich historical subject , combined with so much first-rate talent . . . could have yielded such a flat , plodding picture . 
it throws quirky characters , odd situations , and off-kilter dialogue at us , all as if to say , " look at this ! this is an interesting movie ! " but the film itself is ultimately quite unengaging . 
the inherent limitations of using a video game as the source material movie are once again made all too clear in this schlocky horror/action hybrid . 
bad company . bad movie . just plain bad . 
it's not only dull because we've seen [eddie] murphy do the genial-rogue shtick to death , but because the plot is equally hackneyed . 
avary's film never quite emerges from the shadow of ellis' book . 
a poorly scripted , preachy fable that forgets about unfolding a coherent , believable story in its zeal to spread propaganda . 
while it is interesting to witness the conflict from the palestinian side , longley's film lacks balance . . . and fails to put the struggle into meaningful historical context . 
woo has as much right to make a huge action sequence as any director , but how long will filmmakers copy the " saving private ryan " battle scenes before realizing steven spielberg got it right the first time ? 
it's sincere to a fault , but , unfortunately , not very compelling or much fun . 
 . . . jones , despite a definitely distinctive screen presence , just isn't able to muster for a movie that , its title notwithstanding , should have been a lot nastier if it wanted to fully capitalize on its lead's specific gifts . 
this follow-up seems so similar to the 1953 disney classic that it makes one long for a geriatric peter . 
why , you may ask , why should you buy the movie milk when the tv cow is free ? there's no good answer to that one . 
this slow-moving swedish film offers not even a hint of joy , preferring to focus on the humiliation of martin as he defecates in bed and urinates on the plants at his own birthday party . 
a muddled limp biscuit of a movie , a vampire soap opera that doesn't make much sense even on its own terms . 
there's the plot , and a maddeningly insistent and repetitive piano score that made me want to scream . 
this is a movie so insecure about its capacity to excite that it churns up not one but two flagrantly fake thunderstorms to underscore the action . 
this is amusing for about three minutes . 
klein , charming in comedies like american pie and dead-on in election , delivers one of the saddest action hero performances ever witnessed . 
it's rare to see a movie that takes such a speedy swan dive from " promising " to " interesting " to " familiar " before landing squarely on " stupid " . 
this is the sort of low-grade dreck that usually goes straight to video --with a lousy script , inept direction , pathetic acting , poorly dubbed dialogue and murky cinematography , complete with visible boom mikes . 
the direction occasionally rises to the level of marginal competence , but for most of the film it is hard to tell who is chasing who or why . 
there are few things more frustrating to a film buff than seeing an otherwise good movie marred beyond redemption by a disastrous ending . 
it won't harm anyone , but neither can i think of a very good reason to rush right out and see it . after all , it'll probably be in video stores by christmas , and it might just be better suited to a night in the living room than a night at the movies . 
looks more like a travel-agency video targeted at people who like to ride bikes topless and roll in the mud than a worthwhile glimpse of independent-community guiding lights . 
given too much time to consider the looseness of the piece , the picture begins to resemble the shapeless , grasping actors' workshop that it is . 
they kept much of the plot but jettisoned the stuff that would make this a moving experience for people who haven't read the book . 
just because a walk to remember is shrewd enough to activate girlish tear ducts doesn't mean it's good enough for our girls . 
[carvey's] characters are both overplayed and exaggerated , but then again , subtlety has never been his trademark . 
it's mildly interesting to ponder the peculiar american style of justice that plays out here , but it's so muddled and derivative that few will bother thinking it all through . 
this dreadfully earnest inversion of the concubine love triangle eschews the previous film's historical panorama and roiling pathos for bug-eyed mugging and gay-niche condescension . 
brown's saga , like many before his , makes for snappy prose but a stumblebum of a movie . 
the boys' sparring , like the succession of blows dumped on guei , wears down the story's more cerebral , and likable , plot elements . 
the script by vincent r . nebrida . . . tries to cram too many ingredients into one small pot . 
the story is so light and sugary that were it a macy's thanksgiving day parade balloon , extra heavy-duty ropes would be needed to keep it from floating away . 
oedekerk mugs mercilessly , and the genuinely funny jokes are few and far between . 
since dahmer resorts to standard slasher flick thrills when it should be most in the mind of the killer , it misses a major opportunity to be truly revelatory about his psyche . 
only those most addicted to film violence in all its forms will find anything here to appreciate . 
cold and scattered , minority report commands interest almost solely as an exercise in gorgeous visuals . that's not vintage spielberg and that , finally , is minimally satisfying . 
every now and again , a movie comes along to remind us of how very bad a motion picture can truly be . frank mcklusky c . i . is that movie ! 
it's not difficult to spot the culprit early-on in this predictable thriller . 
[a] soulless , stupid sequel . . . 
 . . . a mostly boring affair with a confusing sudden finale that's likely to irk viewers . 
the trappings of i spy are so familiar you might as well be watching a rerun . 
what starts off as a potentially incredibly twisting mystery becomes simply a monster chase film . 
in the wake of saving private ryan , black hawk down and we were soldiers , you are likely to be as heartily sick of mayhem as cage's war-weary marine . 
it is messy , uncouth , incomprehensible , vicious and absurd . 
really does feel like a short stretched out to feature length . 
hampered -- no , paralyzed -- by a self-indulgent script . . . that aims for poetry and ends up sounding like satire . 
cheap , vulgar dialogue and a plot that crawls along at a snail's pace . 
and if you appreciate the one-sided theme to lawrence's over-indulgent tirade , then knock yourself out and enjoy the big screen postcard that is a self-glorified martin lawrence lovefest . if you are willing to do this , then you so crazy ! 
directed without the expected flair or imagination by hong kong master john woo , windtalkers airs just about every cliche in the war movie compendium across its indulgent two-hour-and-fifteen-minute length . 
it's a very tasteful rock and roll movie . you could put it on a coffee table anywhere . 
the movie is loaded with good intentions , but in his zeal to squeeze the action and our emotions into the all-too-familiar dramatic arc of the holocaust escape story , minac drains his movie of all individuality . 
an infuriating film . just when you think you are making sense of it , something happens that tells you there is no sense . 
the entire movie is so formulaic and forgettable that it's hardly over before it begins to fade from memory . 
the setting turns out to be more interesting than any of the character dramas , which never reach satisfying conclusions . 
as an entertainment destination for the general public , kung pow sets a new benchmark for lameness . 
this misty-eyed southern nostalgia piece , in treading the line between sappy and sanguine , winds up mired in tear-drenched quicksand . 
as pure over-the-top trash , any john waters movie has it beat by a country mile . 
wendigo wants to be a monster movie for the art-house crowd , but it falls into the trap of pretention almost every time . 
bigelow offers some flashy twists and turns that occasionally fortify this turgid fable . but for the most part , the weight of water comes off as a two-way time-switching myopic mystery that stalls in its lackluster gear of emotional blandness . 
this film biggest problem ? no laughs . 
less-than-compelling documentary of a yiddish theater clan . 
that the chuck norris " grenade gag " occurs about 7 times during windtalkers is a good indication of how serious-minded the film is . 
viewers are asked so often to suspend belief that were it not for holm's performance , the film would be a total washout . 
it's not exactly worth the bucks to expend the full price for a date , but when it comes out on video , it's well worth a rental . 
i can't begin to tell you how tedious , how resolutely unamusing , how thoroughly unrewarding all of this is , and what a reckless squandering of four fine acting talents . . . 
everybody loves a david and goliath story , and this one is told almost entirely from david's point of view . 
throw smoochy from the train ! 
eventually , they will have a showdown , but , by then , your senses are as mushy as peas and you don't care who fires the winning shot . 
irwin and his director never come up with an adequate reason why we should pay money for what we can get on television for free . 
a light , engaging comedy that fumbles away almost all of its accumulated enjoyment with a crucial third act miscalculation . 
cedar somewhat defuses this provocative theme by submerging it in a hoary love triangle . 
to paraphrase a line from another dickens' novel , nicholas nickleby is too much like a fragment of an underdone potato . 
the actresses may have worked up a back story for the women they portray so convincingly , but viewers don't get enough of that background for the characters to be involving as individuals rather than types . 
the result , however well-intentioned , is ironically just the sort of disposable , kitchen-sink homage that illustrates why the whole is so often less than the sum of its parts in today's hollywood . 
an extremely unpleasant film . 
a movie just for friday fans , critics be damned . if you already like this sort of thing , this is that sort of thing all over again . 
a sincere but dramatically conflicted gay coming-of-age tale . 
wait for it to hit cable . 
ultimately feels like just one more in the long line of films this year about the business of making movies . 
a high-minded snoozer . 
nothing but one relentlessly depressing situation after another for its entire running time , something that you could easily be dealing with right now in your lives . 
77 minutes of pokemon may not last 4ever , it just seems like it does . my only wish is that celebi could take me back to a time before i saw this movie and i could just skip it . 
the one not-so-small problem with expecting is that the entire exercise has no real point . 
a movie you observe , rather than one you enter into . 
[at least] moore is a real charmer . 
john carlen's script is full of unhappy , two-dimensional characters who are anything but compelling . 
labute can't avoid a fatal mistake in the modern era : he's changed the male academic from a lower-class brit to an american , a choice that upsets the novel's exquisite balance and shreds the fabric of the film . 
the notion of deleting emotion from people , even in an advanced prozac nation , is so insanely dysfunctional that the rampantly designed equilibrium becomes a concept doofus . 
stale first act , scrooge story , blatant product placement , some very good comedic songs , strong finish , dumb fart jokes . 
unsurprisingly , the way this all works out makes the women look more like stereotypical caretakers and moral teachers , instead of serious athletes . 
a film that loses sight of its own story . 
adam sandler's eight crazy nights grows on you -- like a rash . 
the big-screen scooby makes the silly original cartoon seem smart and well-crafted in comparison . 
few of the increasingly far-fetched events that first-time writer-director neil burger follows up with are terribly convincing , which is a pity , considering barry's terrific performance . 
gets better after foster leaves that little room . 
the movie is as padded as allen's jelly belly . 
resident evil isn't a product of its cinematic predecessors so much as an mtv , sugar hysteria , and playstation cocktail . 
a rather average action film that benefits from several funny moments supplied by epps . 
 . . . unspeakably , unbearably dull , featuring reams of flatly delivered dialogue and a heroine who comes across as both shallow and dim-witted . 
resembles a soft porn brian de palma pastiche . 
bluto blutarsky , we miss you . 
innocuous enough to make even jean-claude van damme look good . 
it's a glorified sitcom , and a long , unfunny one at that . 
woody allen can write and deliver a one liner as well as anybody . but i had a lot of problems with this movie . 
execrable . 
devoid of any of the qualities that made the first film so special . 
all movie long , city by the sea swings from one approach to the other , but in the end , it stays in formula -- which is a waste of de niro , mcdormand and the other good actors in the cast . 
plotless collection of moronic stunts is by far the worst movie of the year . 
however sincere it may be , the rising place never quite justifies its own existence . 
parker updates the setting in an attempt to make the film relevant today , without fully understanding what it was that made the story relevant in the first place . 
it's sort of a 21st century morality play with a latino hip hop beat . but the second half of the movie really goes downhill . 
paxton's uneven directorial debut fails to unlock the full potential of what is in many ways a fresh and dramatically substantial spin on the genre . 
the script becomes lifeless and falls apart like a cheap lawn chair . 
the script falls back on too many tried-and-true shenanigans that hardly distinguish it from the next teen comedy . 
the film starts promisingly , but the ending is all too predictable and far too cliched to really work . 
let's issue a moratorium , effective immediately , on treacly films about inspirational prep-school professors and the children they so heartwarmingly motivate . 
it's the element of condescension , as the filmmakers look down on their working-class subjects from their lofty perch , that finally makes sex with strangers , which opens today in the new york metropolitan area , so distasteful . 
alternately frustrating and rewarding . 
it's impossible to even categorize this as a smutty guilty pleasure . 
despite suffering a sense-of-humour failure , the man who wrote rocky does not deserve to go down with a ship as leaky as this . 
swinging , the film makes it seem , is not a hobby that attracts the young and fit . or intelligent . 
the most memorable moment was when green threw medical equipment at a window ; not because it was particularly funny , but because i had a serious urge to grab the old lady at the end of my aisle's walker and toss it at the screen in frustration . 
see clockstoppers if you have nothing better to do with 94 minutes . but be warned , you too may feel time has decided to stand still . or that the battery on your watch has died . 
suffers from over-familiarity since hit-hungry british filmmakers have strip-mined the monty formula mercilessly since 1997 . 
there are enough throwaway references to faith and rainbows to plant smile-button faces on that segment of the populace that made a walk to remember a niche hit . 
yes , i have given this movie a rating of zero . but fans of the show should not consider this a diss . consider it 'perfection . '
the cumulative effect of the movie is repulsive and depressing . 
children and adults enamored of all things pokemon won't be disappointed . 
i don't even care that there's no plot in this antonio banderas-lucy liu faceoff . it's still terrible ! 
children of the century , though well dressed and well made , ultimately falls prey to the contradiction that afflicts so many movies about writers . 
it's not so much a movie as a joint promotion for the national basketball association and teenaged rap and adolescent poster-boy lil' bow wow . 
peralta's mythmaking could have used some informed , adult hindsight . 
amazingly dopey . 
a close-to-solid espionage thriller with the misfortune of being released a few decades too late . 
cloaks a familiar anti-feminist equation ( career - kids = misery ) in tiresome romantic-comedy duds . 
the good girl is a film in which the talent is undeniable but the results are underwhelming . 
just a collection of this and that -- whatever fills time -- with no unified whole . 
the animation and game phenomenon that peaked about three years ago is actually dying a slow death , if the poor quality of pokemon 4 ever is any indication . 
only about as sexy and dangerous as an actress in a role that reminds at every turn of elizabeth berkley's flopping dolphin-gasm . 
kids who are into this thornberry stuff will probably be in wedgie heaven . anyone else who may , for whatever reason , be thinking about going to see this movie is hereby given fair warning . 
mr . soderbergh's direction and visual style struck me as unusually and unimpressively fussy and pretentious . 
do you say " hi " to your lover when you wake up in the morning ? 
it makes me feel weird / thinking about all the bad things in the world / like puppies with broken legs / and butterflies that die / and movies starring pop queens
director tom dey demonstrated a knack for mixing action and idiosyncratic humor in his charming 2000 debut shanghai noon , but showtime's uninspired send-up of tv cop show cliches mostly leaves him shooting blanks . 
banal and predictable . 
'yes , that's right : it's forrest gump , angel of death . '
a wildly erratic drama with sequences that make you wince in embarrassment and others , thanks to the actors , that are quite touching . 
while easier to sit through than most of jaglom's self-conscious and gratingly irritating films , it's still tainted by cliches , painful improbability and murky points . 
about as enjoyable , i would imagine , as searching for a quarter in a giant pile of elephant feces . . . positively dreadful . 
a generic international version of a typical american horror film . 
 . . . while certainly clever in spots , this too-long , spoofy update of shakespeare's macbeth doesn't sustain a high enough level of invention . 
crikey indeed . 
lucas has in fact come closer than anyone could desire to the cheap , graceless , hackneyed sci-fi serials of the '30s and '40s . 
there's a lot of good material here , but there's also a lot of redundancy and unsuccessful crudeness accompanying it . 
absurdities and clich�s accumulate like lint in a fat man's navel . 
if you think it's a riot to see rob schneider in a young woman's clothes , then you'll enjoy the hot chick . 
the sheer dumbness of the plot ( other than its one good idea ) and the movie's inescapable air of sleaziness get you down . 
strangely comes off as a kingdom more mild than wild . 
the next big thing's not-so-big ( and not-so-hot ) directorial debut . 
yet another iteration of what's become one of the movies' creepiest conventions , in which the developmentally disabled are portrayed with almost supernatural powers to humble , teach and ultimately redeem their mentally " superior " friends , family . . . 
bond-inspired ? certainly . likely to have decades of life as a classic movie franchise ? let's hope not . 
this flat run at a hip-hop tootsie is so poorly paced you could fit all of pootie tang in between its punchlines . 
davis has energy , but she doesn't bother to make her heroine's book sound convincing , the gender-war ideas original , or the comic scenes fly . 
surprisingly , considering that baird is a former film editor , the movie is rather choppy . 
none of this is very original , and it isn't particularly funny . 
 . . . a bland murder-on-campus yawner . 
a humorless journey into a philosophical void . 
these two are generating about as much chemistry as an iraqi factory poised to receive a un inspector . 
respons�vel direto pelo fracasso 'art�stico' de doce lar , o roteirista c . jay cox n�o consegue sequer aproveitar os pouqu�ssimos momentos em que escapa da mediocridade . 
just as the lousy tarantino imitations have subsided , here comes the first lousy guy ritchie imitation . 
a passable romantic comedy , in need of another couple of passes through the word processor . 
the movie attempts to mine laughs from a genre -- the gangster/crime comedy -- that wore out its welcome with audiences several years ago , and its cutesy reliance on movie-specific cliches isn't exactly endearing . 
shows holmes has the screen presence to become a major-league leading lady , ( but ) the movie itself is an underachiever , a psychological mystery that takes its sweet time building to a climax that's scarcely a surprise by the time it arrives . 
in the book-on-tape market , the film of " the kid stays in the picture " would be an abridged edition
ultimately . . . the movie is too heady for children , and too preachy for adults . 
it's just a little too self-satisfied . 
clever but not especially compelling . 
mckay seems embarrassed by his own invention and tries to rush through the intermediary passages , apparently hoping that the audience will not notice the glaring triteness of the plot device he has put in service . 
a piece of mildly entertaining , inoffensive fluff that drifts aimlessly for 90 minutes before lodging in the cracks of that ever-growing category : unembarrassing but unmemorable . 
labute was more fun when his characters were torturing each other psychologically and talking about their genitals in public . 
the movie weighs no more than a glass of flat champagne . 
brisk hack job . 
the problem with antwone fisher is that it has a screenplay written by antwone fisher based on the book by antwone fisher . 
alarms for duvall's throbbing sincerity and his elderly propensity for patting people while he talks . 
�the maudlin way its story unfolds suggests a director fighting against the urge to sensationalize his material . 
what little grace [rifkin's] tale of precarious skid-row dignity achieves is pushed into the margins by predictable plotting and tiresome histrionics . 
tries to work in the same vein as the brilliance of animal house but instead comes closer to the failure of the third revenge of the nerds sequel . 
unfortunately , kapur modernizes a . e . w . mason's story to suit the sensibilities of a young american , a decision that plucks " the four feathers " bare . 
 . . . what a banal bore the preachy circuit turns out to be
falsehoods pile up , undermining the movie's reality and stifling its creator's comic voice . 
a mechanical action-comedy whose seeming purpose is to market the charismatic jackie chan to even younger audiences . 
one of the most incoherent features in recent memory . 
low rent from frame one . 
eight legged freaks ? no big hairy deal . 
the issues are presented in such a lousy way , complete with some of the year's ( unintentionally ) funniest moments , that it's impossible to care . 
laggard drama wending its way to an uninspired philosophical epiphany . 
the respective charms of sandra bullock and hugh grant have worn threadbare . 
'this movie sucks . '
none of this so-called satire has any sting to it , as if woody is afraid of biting the hand that has finally , to some extent , warmed up to him . 
 . . . bibbidy-bobbidi-bland . 
a few nonbelievers may rethink their attitudes when they see the joy the characters take in this creed , but skeptics aren't likely to enter the theater . 
bad in such a bizarre way that it's almost worth seeing , if only to witness the crazy confluence of purpose and taste . 
there's more repetition than creativity throughout the movie . 
hugh grant's act is so consuming that sometimes it's difficult to tell who the other actors in the movie are . 
although the sequel has all the outward elements of the original , the first film's lovely flakiness is gone , replaced by the forced funniness found in the dullest kiddie flicks . 
i've had more interesting -- and , dare i say , thematically complex -- bowel movements than this long-on-the-shelf , point-and-shoot exercise in gimmicky crime drama . 
what we get . . . is caddyshack crossed with the loyal order of raccoons . 
the jokes are flat , and the action looks fake . 
when a movie asks you to feel sorry for mick jagger's sex life , it already has one strike against it . 
there are now two signs that m . night shyamalan's debut feature sucked up all he has to give to the mystic genres of cinema : unbreakable and signs . 
 . . . hokey art house pretension . 
 . . . a weak and ineffective ghost story without a conclusion or pay off . 
gussied up with so many distracting special effects and visual party tricks that it's not clear whether we're supposed to shriek or laugh . 
plodding , poorly written , murky and weakly acted , the picture feels as if everyone making it lost their movie mojo . 
this is a fudged opportunity of gigantic proportions -- a lunar mission with no signs of life . 
a baffling subplot involving smuggling drugs inside danish cows falls flat , and if you're going to alter the bard's ending , you'd better have a good alternative . 
soderbergh seems capable only of delivering artfully lighted , earnest inquiries that lack the kind of genuine depth that would make them redeemable . 
the only thing that distinguishes a randall wallace film from any other is the fact that there is nothing distinguishing in a randall wallace film . 
silly stuff , all mixed up together like a term paper from a kid who can't quite distinguish one sci-fi work from another . 
there is so much plodding sensitivity . 
the town has kind of an authentic feel , but each one of these people stand out and everybody else is in the background and it just seems manufactured to me and artificial . 
 . . . too sappy for its own good . 
circuit queens won't learn a thing , they'll be too busy cursing the film's strategically placed white sheets . 
as an actress , madonna is one helluva singer . as the mediterranean sparkles , 'swept away' sinks . 
every so often a film comes along that is so insanely stupid , so awful in so many ways that watching it leaves you giddy . half past dead is just such an achievement . 
expanded to 65 minutes for theatrical release , it still feels somewhat unfinished . 
it all looks and plays like a $40 million version of a game you're more likely to enjoy on a computer . 
[javier bardem is] one of the few reasons to watch the film , which director gerardo vera has drenched in swoony music and fever-pitched melodrama . 
feels shrill , simple and soapy . 
adults , other than the parents . . . will be hard pressed to succumb to the call of the wild . 
brady achieves the remarkable feat of squandering a topnotch foursome of actors . . . by shoving them into every clich�d white-trash situation imaginable . 
in the name of an allegedly inspiring and easily marketable flick , the emperor's club turns a blind eye to the very history it pretends to teach . 
no amount of blood and disintegrating vampire cadavers can obscure this movie's lack of ideas . 
a direct-to-void release , heading nowhere . 
typical anim� , with cheapo animation ( like saturday morning tv in the '60s ) , a complex sword-and-sorcery plot and characters who all have big round eyes and japanese names . 
below is well below expectations . 
at no point during k-19 : the widowmaker did this viewer feel enveloped in a story that , though meant to be universal in its themes of loyalty , courage and dedication to a common goal , never seems to leave the lot . 
 . . . standard guns versus martial arts cliche with little new added . 
empire can't make up its mind whether it wants to be a gangster flick or an art film . it doesn't work as either . 
given the fact that virtually no one is bound to show up at theatres for it , the project should have been made for the tube . 
possession is in the end an honorable , interesting failure . it falls far short of poetry , but it's not bad prose . 
jonathan parker's bartleby should have been the be-all-end-all of the modern-office anomie films . 
there may have been a good film in " trouble every day , " but it is not what is on the screen . 
unfortunately , carvey's rubber-face routine is no match for the insipid script he has crafted with harris goldberg . 
viewed as a comedy , a romance , a fairy tale , or a drama , there's nothing remotely triumphant about this motion picture . 
there's something unintentionally comic in the film's drumbeat about authenticity , given the stale plot and pornographic way the film revels in swank apartments , clothes and parties . 
the master of disguise is funny--not " ha ha " funny , " dead circus performer " funny . and for all the wrong reasons besides . 
a zippy 96 minutes of mediocre special effects , hoary dialogue , fluxing accents , and -- worst of all -- silly-looking morlocks . 
a 75-minute sample of puerile rubbish that is listless , witless , and devoid of anything resembling humor . 
you leave feeling like you've endured a long workout without your pulse ever racing . 
the waterlogged script plumbs uncharted depths of stupidity , incoherence and sub-sophomoric sexual banter . 
with mcconaughey in an entirely irony-free zone and bale reduced mainly to batting his sensitive eyelids , there's not enough intelligence , wit or innovation on the screen to attract and sustain an older crowd . 
it's the type of stunt the academy loves : a powerful political message stuffed into an otherwise mediocre film . 
in theory , a middle-aged romance pairing clayburgh and tambor sounds promising , but in practice it's something else altogether -- clownish and offensive and nothing at all like real life . 
so mind-numbingly awful that you hope britney won't do it one more time , as far as movies are concerned . 
the images are usually abbreviated in favor of mushy obviousness and telegraphed pathos , particularly where whitaker's misfit artist is concerned . 
if welles was unhappy at the prospect of the human race splitting in two , he probably wouldn't be too crazy with his great-grandson's movie splitting up in pretty much the same way . 
sets animation back 30 years , musicals back 40 years and judaism back at least 50 . 
weirdly , broomfield has compelling new material but he doesn't unveil it until the end , after endless scenes of him wheedling reluctant witnesses and pointing his camera through the smeared windshield of his rental car . 
might best be enjoyed as a daytime soaper . 
eventually arrives at its heart , as simple self-reflection meditation . 
a showcase for both the scenic splendor of the mountains and for legendary actor michel serrault , the film is less successful on other levels . 
boy oh boy , it's a howler . 
a few pieces of the film buzz and whir ; very little of it actually clicks . the thing just never gets off the ground . 
 . . . contains very few laughs and even less surprises . 
the actors must indeed be good to recite some of this laughable dialogue with a straight face . 
most of the storylines feel like time fillers between surf shots . the movie isn't horrible , but you can see mediocre cresting on the next wave . 
however stale the material , lawrence's delivery remains perfect ; his great gift is that he can actually trick you into thinking some of this worn-out , pandering palaver is actually funny . 
there's nothing remotely topical or sexy here . 
the tuxedo wasn't just bad ; it was , as my friend david cross would call it , 'hungry-man portions of bad' . 
blue crush is so prolonged and boring it isn't even close to being the barn-burningly bad movie it promised it would be . 
the sequel plays out like a flimsy excuse to give blade fans another look at wesley snipes' iconic hero doing battle with dozens of bad guys -- at once . 
while van wilder may not be the worst national lampoon film , it's far from being this generation's animal house . 
so devoid of pleasure or sensuality that it cannot even be dubbed hedonistic . 
reeks of rot and hack work from start to finish . 
an exhausting family drama about a porcelain empire and just as hard a flick as its subject matter . 
woody allen has really found his groove these days . the problem is that it is one that allows him to churn out one mediocre movie after another . 
the bland outweighs the nifty , and cletis tout never becomes the clever crime comedy it thinks it is . 
it's such a mechanical endeavor [that] it never bothers to question why somebody might devote time to see it . 
the art direction is often exquisite , and the anthropomorphic animal characters are beautifully realized through clever makeup design , leaving one to hope that the eventual dvd release will offer subtitles and the original italian-language soundtrack . 
 if the predictability of bland comfort food appeals to you , then the film is a pleasant enough dish . 
ultimately , in the history of the academy , people may be wondering what all that jazz was about " chicago " in 2002 . zellweger's whiny pouty-lipped poof faced and spindly attempt at playing an ingenue makes her nomination as best actress even more of a an a
a seriously bad film with seriously warped logic by writer-director kurt wimmer at the screenplay level . 
a pleasant and engaging enough sit , but in trying to have the best of both worlds it ends up falling short as a whole . 
its plot and animation offer daytime tv serviceability , but little more . 
a tired , unimaginative and derivative variation of that already-shallow genre . 
human nature , in short , isn't nearly as funny as it thinks it is ; neither is it as smart . 
a film with a great premise but only a great premise . 
instead of building to a laugh riot we are left with a handful of disparate funny moments of no real consequence . 
kirshner and monroe seem to be in a contest to see who can out-bad-act the other . ( kirshner wins , but it's close . ) 
a lame romantic comedy about an unsympathetic character and someone who would not likely be so stupid as to get involved with her . 
what started out as a taut contest of wills between bacon and theron , deteriorates into a protracted and borderline silly chase sequence . 
[sam's] self-flagellation is more depressing than entertaining . 
an ugly , pointless , stupid movie . 
simply put , there should have been a more compelling excuse to pair susan sarandon and goldie hawn . 
the master of disguise represents adam sandler's latest attempt to dumb down the universe . 
this is an ungainly movie , ill-fitting , with its elbows sticking out where the knees should be . 
too silly to take seriously . 
obvious
the inevitable double- and triple-crosses arise , but the only drama is in waiting to hear how john malkovich's reedy consigliere will pronounce his next line . 
everything's serious , poetic , earnest and -- sadly -- dull . 
i like it . no , i hate it . no , i love it . . . hell , i dunno . 
this mess of a movie is nothing short of a travesty of a transvestite comedy . 
it's clotted with heavy-handed symbolism , dime-store psychology and endless scenic shots that make 105 minutes seem twice as long . 
a fifty car pileup of cliches . 
it's a stale , overused cocktail using the same olives since 1962 as garnish . not only is entry number twenty the worst of the brosnan bunch , it's one of the worst of the entire franchise . 
what ultimately makes windtalkers a disappointment is the superficial way it deals with its story . 
as an actor's showcase , hart's war has much to recommend it , even if the top-billed willis is not the most impressive player . as a story of dramatic enlightenment , the screenplay by billy ray and terry george leaves something to be desired . 
a non-britney person might survive a screening with little harm done , except maybe for the last 15 minutes , which are as maudlin as any after-school special you can imagine . 
it's not hateful . it's simply stupid , irrelevant and deeply , truly , bottomlessly cynical . 
possibly not since grumpy old men have i heard a film so solidly connect with one demographic while striking out with another . 
the drama was so uninspiring that even a story immersed in love , lust , and sin couldn't keep my attention . 
a rather tired exercise in nostalgia . 
the misery of these people becomes just another voyeuristic spectacle , to be consumed and forgotten . 
some body often looks like an episode of the tv show blind date , only less technically proficient and without the pop-up comments . 
bad company has one of the most moronic screenplays of the year , full of holes that will be obvious even to those who aren't looking for them . 
predecessors the mummy and the mummy returns stand as intellectual masterpieces next to the scorpion king . 
a markedly inactive film , city is conversational bordering on confessional . 
while kids will probably eat the whole thing up , most adults will be way ahead of the plot . 
its one-sidedness . . . flirts with propaganda . 
despite an impressive roster of stars and direction from kathryn bigelow , the weight of water is oppressively heavy . 
we've liked klein's other work but rollerball left us cold . 
they were afraid to show this movie to reviewers before its opening , afraid of the bad reviews they thought they'd earn . they were right . 
it would be churlish to begrudge anyone for receiving whatever consolation that can be found in dragonfly , yet it is impossible to find the film anything but appalling , shamelessly manipulative and contrived , and totally lacking in conviction . 
offers no new insight on the matter , nor do its characters exactly spring to life . 
nohe has made a decent 'intro' documentary , but he feels like a spectator and not a participant . 
apparently designed as a reverie about memory and regret , but the only thing you'll regret is remembering the experience of sitting through it . 
a 94-minute travesty of unparalleled proportions , writer-director parker seems to go out of his way to turn the legendary wit's classic mistaken identity farce into brutally labored and unfunny hokum . 
guy gets girl , guy loses girl , audience falls asleep . 
too ordinary to restore [harmon] to prominence , despite some creepy scenes that evoke childish night terrors , and a praiseworthy attempt to generate suspense rather than gross out the audience . 
stirs potentially enticing ingredients into an uneasy blend of ghost and close encounters of the third kind . 
the weird thing about the santa clause 2 , purportedly a children's movie , is that there is nothing in it to engage children emotionally . 
it's pretentious in a way that verges on the amateurish . 
contains the humor , characterization , poignancy , and intelligence of a bad sitcom . 
it doesn't matter that the film is less than 90 minutes . it still feels like a prison stretch . 
partly a schmaltzy , by-the-numbers romantic comedy , partly a shallow rumination on the emptiness of success -- and entirely soulless . 
ong chooses to present ah na's life as a slight , weightless fairy tale , whose most unpleasant details seem to melt away in the face of the character's blank-faced optimism . 
the overall feel is not unlike watching a glorified episode of " 7th heaven . " 
just a kiss is a just a waste . 
 . . . this isn't even a movie we can enjoy as mild escapism ; it is one in which fear and frustration are provoked to intolerable levels . 
frankly , it's kind of insulting , both to men and women . and it's not that funny -- which is just generally insulting . 
as if drop dead gorgeous wasn't enough , this equally derisive clunker is fixated on the spectacle of small-town competition . 
a wretched movie that reduces the second world war to one man's quest to find an old flame . 
this is a remake by the numbers , linking a halfwit plot to a series of standup routines in which wilson and murphy show how funny they could have been in a more ambitious movie . 
it's better than mid-range steven seagal , but not as sharp as jet li on rollerblades . 
no dia em que aceitou dirigir esta continua��o , harold ramis deve ter sa�do da cama com o p� esquerdo . e aqueles que decidiram assistir a este filme tamb�m . 
there's a reason why halftime is only fifteen minutes long . 
the talk-heavy film plays like one of robert altman's lesser works . 
as happily glib and vicious as its characters . 
one of those films that started with a great premise and then just fell apart . 
 . . . a pretentious mess . . . 
no better or worse than 'truth or consequences , n . m . ' or any other interchangeable actioner with imbecilic mafia toolbags botching a routine assignment in a western backwater . 
a sour attempt at making a farrelly brothers-style , down-and-dirty laugher for the female set . 
[macdowell] ventures beyond her abilities several times here and reveals how bad an actress she is . 
i can imagine this movie as a b&w british comedy , circa 1960 , with peter sellers , kenneth williams , et al . , but at this time , with this cast , this movie is hopeless . 
talky , artificial and opaque . . . an interesting technical exercise , but a tedious picture . 
kurys never shows why , of all the period's volatile romantic lives , sand and musset are worth particular attention . 
almost nothing else -- raunchy and graphic as it may be in presentation -- is one-sided , outwardly sexist or mean-spirited . and in a sense , that's a liability . 
it's easy to love robin tunney -- she's pretty and she can act -- but it gets harder and harder to understand her choices . 
if you've got a house full of tots -- don't worry , this will be on video long before they grow up and you can wait till then . 
the new film of anton chekhov's the cherry orchard puts the 'ick' in 'classic . '
has an uppity musical beat that you can dance to , but its energy can't compare to the wit , humor and snappy dialogue of the original . if i want music , i'll buy the soundtrack . if i want a real movie , i'll buy the criterion dvd . 
an unremarkable , modern action/comedy buddy movie whose only nod to nostalgia is in the title . 
has all the right elements but completely fails to gel together . 
writer-director stephen gaghan has made the near-fatal mistake of being what the english call 'too clever by half . '
seagal ran out of movies years ago , and this is just the proof . 
the movie is so contrived , nonsensical and formulaic that , come to think of it , the day-old shelf would be a more appropriate location to store it . 
an awkwardly garish showcase that diverges from anything remotely probing or penetrating . 
the name says it all . jackass is a vulgar and cheap-looking version of candid camera staged for the marquis de sade set . 
children , christian or otherwise , deserve to hear the full story of jonah's despair -- in all its agonizing , catch-22 glory -- even if they spend years trying to comprehend it . 
pleasant but not more than recycled jock piffle . 
 . . . the kind of movie you see because the theater has air conditioning . 
with zoe clarke-williams's lackluster thriller " new best friend " , who needs enemies ? just another generic drama that has nothing going for it other than its exploitive array of obligatory cheap thrills . 
hip-hop prison thriller of stupefying absurdity . 
an uneven mix of dark satire and childhood awakening . 
aside from showing us in explicit detail how difficult it is to win over the two-drink-minimum crowd , there's little to be learned from watching 'comedian'
a perfectly acceptable , perfectly bland , competently acted but by no means scary horror movie . 
the film would have been more enjoyable had the balance shifted in favor of water-bound action over the land-based 'drama , ' but the emphasis on the latter leaves blue crush waterlogged . 
the problem is the needlessly poor quality of its archival prints and film footage . the images lack contrast , are murky and are frequently too dark to be decipherable . 
like a soft drink that's been sitting open too long : it's too much syrup and not enough fizz . 
as the movie dragged on , i thought i heard a mysterious voice , and felt myself powerfully drawn toward the light -- the light of the exit sign . i have returned from the beyond to warn you : this movie is 90 minutes long , and life is too short . 
there are some fairly unsettling scenes , but they never succeed in really rattling the viewer . 
the emperor's club is one of those films that possesses all the good intentions in the world , but . . . 
in the end , the weight of water comes to resemble the kind of soft-core twaddle you'd expect to see on showtime's 'red shoe diaries . '
a straight-ahead thriller that never rises above superficiality . 
glizty but formulaic and silly . . . cagney's 'top of the world' has been replaced by the bottom of the barrel . 
the re- enactments , however fascinating they may be as history , are too crude to serve the work especially well . 
eisenstein lacks considerable brio for a film about one of cinema's directorial giants . 
is anyone else out there getting tired of the whole slo-mo , double-pistoled , ballistic-pyrotechnic hong kong action aesthetic ? 
once again , director chris columbus takes a hat-in-hand approach to rowling that stifles creativity and allows the film to drag on for nearly three hours . 
serving sara is little more than a mall movie designed to kill time . 
too smart to ignore but a little too smugly superior to like , this could be a movie that ends up slapping its target audience in the face by shooting itself in the foot . 
a well-made but emotionally scattered film whose hero gives his heart only to the dog . 
the most repugnant adaptation of a classic text since roland joff� and demi moore's the scarlet letter . 
the isolated moments of creative insanity finally are lost in the thin soup of canned humor . 
as a movie , it never seems fresh and vital . it never plays as dramatic even when dramatic things happen to people . it labours as storytelling . 
the adventures of pluto nash is a whole lot of nada . 
a really good premise is frittered away in middle-of-the-road blandness . 
lawrence should stick to his day job . he's a better actor than a standup comedian . 
despite the fact that this film wasn't as bad as i thought it was going to be , it's still not a good movie
a well made indieflick in need of some trims and a more chemistry between its stars . 
i never thought i'd say this , but i'd much rather watch teens poking their genitals into fruit pies ! 
a film neither bitter nor sweet , neither romantic nor comedic , neither warm nor fuzzy . 
tiresomely derivative and hammily acted . 
we never truly come to care about the main characters and whether or not they'll wind up together , and michele's spiritual quest is neither amusing nor dramatic enough to sustain interest . 
the plot grows thin soon , and you find yourself praying for a quick resolution . 
too bad maggio couldn't come up with a better script . 
much of the cast is stiff or just plain bad . 
rice is too pedestrian a filmmaker to bring any edge or personality to the rising place that would set it apart from other deep south stories . 
at best , cletis tout might inspire a trip to the video store -- in search of a better movie experience . 
witless , pointless , tasteless and idiotic . 
not really a thriller so much as a movie for teens to laugh , groan and hiss at . 
as plain and pedestrian as catsup--
an improvement on the feeble examples of big-screen poke-mania that have preceded it . 
i know we're not supposed to take it seriously , but i can't shake the thought that undercover brother missed an opportunity to strongly present some profound social commentary . 
your stomach for heaven depends largely on your appetite for canned corn . 
a picture as erratic as its central character . 
whatever satire lucky break was aiming for , it certainly got lost in the " soon-to-be-forgettable " section of the quirky rip-off prison romp pile . it's petty thievery like this that puts flimsy flicks like this behind bars
the package in which this fascinating -- and timely -- content comes wrapped is disappointingly generic . 
guys say mean things and shoot a lot of bullets . some of the characters die and others don't , and the film pretends that those living have learned some sort of lesson , and , really , nobody in the viewing audience cares . 
wildly incompetent but brilliantly named half past dead -- or for seagal pessimists : totally past his prime . 
just another combination of bad animation and mindless violence . . . lacking the slightest bit of wit or charm . 
all the movie's narrative gymnastics can't disguise the fact that it's inauthentic at its core and that its story just isn't worth telling . 
much like its easily dismissive take on the upscale lifestyle , there isn't much there here . 
the film ultimately offers nothing more than people in an urban jungle needing other people to survive . . . 
for all its shoot-outs , fistfights , and car chases , this movie is a phlegmatic bore , so tedious it makes the silly spy vs . spy film the sum of all fears , starring ben affleck , seem downright hitchcockian . 
this mild-mannered farce , directed by one of its writers , john c . walsh , is corny in a way that bespeaks an expiration date passed a long time ago . 
[a] rather thinly-conceived movie . 
a bit too eager to please . 
you'd be hard put to find a movie character more unattractive or odorous [than leon] . 
kapur's contradictory feelings about his material result in a movie that works against itself . 
 " the road paved with good intentions leads to the video store " 
animated drivel meant to enhance the self-image of drooling idiots . 
so-so entertainment . 
one scene after another in this supposedly funny movie falls to the floor with a sickening thud . 
'the ch�teau is never quite able to overcome the cultural moat surrounding its ludicrous and contrived plot . '
meyjes focuses too much on max when he should be filling the screen with this tortured , dull artist and monster-in-the- making . 
jacobi , the most fluent of actors , is given relatively dry material from nijinsky's writings to perform , and the visuals , even erotically frank ones , become dullingly repetitive . 
crudup's screen presence is the one thing that holds interest in the midst of a mushy , existential exploration of why men leave their families . 
there is one surefire way to get a nomination for a best-foreign-film oscar : make a movie about whimsical folk who learn a nonchallenging , life-affirming lesson while walking around a foreign city with stunning architecture . 
despite terrific special effects and funnier gags , harry potter and the chamber of secrets finds a way to make j . k . rowling's marvelous series into a deadly bore . 
an incredibly narrow in-joke targeted to the tiniest segment of an already obscure demographic . 
the only thing i laughed at were the people who paid to see it . 
all of the elements are in place for a great film noir , but director george hickenlooper's approach to the material is too upbeat . 
the hackneyed story about an affluent damsel in distress who decides to fight her bully of a husband is simply too overdone . 
the phone rings and a voice tells you you've got seven days left to live . then you get another phone call warning you that if the video isn't back at blockbuster before midnight , you're going to face frightening late fees . o . k . , not really . 
possibly the most irresponsible picture ever released by a major film studio . 
the film's overall mood and focus is interesting but constantly unfulfilling . 
 . . . a cheap , ludicrous attempt at serious horror . 
those of you who are not an eighth grade girl will most likely doze off during this one . 
punitively affirmational parable . 
befuddled in its characterizations as it begins to seem as long as the two year affair which is its subject
from beginning to end , this overheated melodrama plays like a student film . 
the movie would seem less of a trifle if ms . sugarman followed through on her defiance of the saccharine . 
it's just not very smart . 
like the excruciating end of days , collateral damage presents schwarzenegger as a tragic figure , but sympathy really belongs with any viewer forced to watch him try out so many complicated facial expressions . 
imagine ( if possible ) a pasolini film without passion or politics , or an almodovar movie without beauty or humor , and you have some idea of the glum , numb experience of watching o fantasma . 
in trying to be daring and original , it comes off as only occasionally satirical and never fresh . 
90 punitive minutes of eardrum-dicing gunplay , screeching-metal smashups , and flaccid odd-couple sniping . 
sadly , though many of the actors throw off a spark or two when they first appear , they can't generate enough heat in this cold vacuum of a comedy to start a reaction . 
never capitalizes on this concept and opts for the breezy and amateurish feel of an after school special on the subject of tolerance . 
after a while , hoffman's quirks and mannerisms , particularly his penchant for tearing up on cue -- things that seem so real in small doses -- become annoying and artificial . 
this wretchedly unfunny wannabe comedy is inane and awful - no doubt , it's the worst movie i've seen this summer . 
it's drab . it's uninteresting . it squanders chan's uniqueness ; it could even be said to squander jennifer love hewitt ! 
the movie keeps coming back to the achingly unfunny phonce and his several silly subplots . 
this tale has been told and retold ; the races and rackets change , but the song remains the same . 
a surprisingly flat retread , hobbled by half-baked setups and sluggish pacing . 
forget the psychology 101 study of romantic obsession and just watch the procession of costumes in castles and this won't seem like such a bore . 
a film that should be relegated to a dark video store corner is somehow making its way instead to theaters . it's hard to imagine acting that could be any flatter . 
new ways of describing badness need to be invented to describe exactly how bad it is . 
lots of effort and intelligence are on display but in execution it is all awkward , static , and lifeless rumblings . 
when cowering and begging at the feet a scruffy giannini , madonna gives her best performance since abel ferrara had her beaten to a pulp in his dangerous game . 
i suspect that there are more interesting ways of dealing with the subject . 
decent but dull . 
the film itself is about something very interesting and odd that would probably work better as a real documentary without the insinuation of mediocre acting or a fairly trite narrative . 
an unintentional parody of every teen movie made in the last five years . 
only for young children , if them . their parents would do well to cram earplugs in their ears and put pillowcases over their heads for 87 minutes . 
for all its violence , the movie is remarkably dull with only caine making much of an impression . 
no matter how firmly director john stainton has his tongue in his cheek , the fact remains that a wacky concept does not a movie make . 
a sub-formulaic slap in the face to seasonal cheer . 
the action is reasonably well-done . . . yet story , character and comedy bits are too ragged to ever fit smoothly together . 
several uninteresting , unlikeable people do bad things to and with each other in " unfaithful . " why anyone who is not a character in this movie should care is beyond me . 
thin period piece . 
hill looks to be going through the motions , beginning with the pale script . 
howard conjures the past via surrealist flourishes so overwrought you'd swear he just stepped out of a bu�uel retrospective . 
the best thing that can be said of the picture is that it does have a few cute moments . 
it's not a bad premise , just a bad movie . 
an already thin story boils down to surviving invaders seeking an existent anti-virus . if only there were one for this kind of movie . 
by the time the surprise ending is revealed , interest cannot be revived . 
the heedless impetuousness of youth is on full , irritating display in [this] meandering and pointless french coming-of-age import from writer-director anne-sophie birot . 
a peculiar misfire that even tunney can't save . 
watching queen of the damned is like reading a research paper , with special effects tossed in . 
i can't remember the last time i saw worse stunt editing or cheaper action movie production values than in extreme ops . 
too much of nemesis has a tired , talky feel . 
i felt trapped and with no obvious escape for the entire 100 minutes . 
when mr . hundert tells us in his narration that 'this is a story without surprises , ' we nod in agreement . 
leaves us wondering less about its ideas and more about its characterization of hitler and the contrived nature of its provocative conclusion . 
it is that rare combination of bad writing , bad direction and bad acting -- the trifecta of badness . 
each scene wreaks of routine ; the film never manages to generate a single threat of suspense . 
a soulless jumble of ineptly assembled cliches and pabulum that plays like a 95-minute commercial for nba properties . 
borstal boy represents the worst kind of filmmaking , the kind that pretends to be passionate and truthful but is really frustratingly timid and soggy . 
the film's lack of personality permeates all its aspects � from the tv movie-esque , affected child acting to the dullest irish pub scenes ever filmed . 
works on the whodunit level as its larger themes get lost in the murk of its own making
crush could be the worst film a man has made about women since valley of the dolls . 
4ever has the same sledgehammer appeal as pokemon videos , but it breathes more on the big screen and induces headaches more slowly . 
feels like the work of someone who may indeed have finally aged past his prime . . . and , perhaps more than he realizes , just wants to be liked by the people who can still give him work . 
trailer park magnolia : too long , too cutesy , too sure of its own importance , and possessed of that peculiar tension of being too dense & about nothing at all . 
[a] stuporously solemn film . 
viewers of barney's crushingly self-indulgent spectacle will see nothing in it to match the ordeal of sitting through it . 
 . . . its stupidities wind up sticking in one's mind a lot more than the cool bits . 
sayles . . . once again strands his superb performers in the same old story . 
the piano teacher , like its title character , is repellantly out of control . 
i have to admit i walked out of runteldat . i did go back and check out the last 10 minutes , but these were more repulsive than the first 30 or 40 minutes . 
the filmmakers lack the nerve . . . to fully exploit the script's potential for sick humor . 
the film wasn't preachy , but it was feminism by the book . 
 . . . the same tired old gags , modernized for the extreme sports generation . there's already been too many of these films . . . 
several of steven soderbergh's earlier films were hailed as the works of an artist . sadly , full frontal plays like the work of a dilettante . 
clockstoppers is one of those crazy , mixed-up films that doesn't know what it wants to be when it grows up . 
although bright , well-acted and thought-provoking , tuck everlasting suffers from a laconic pace and a lack of traditional action . 
'the war of the roses , ' trailer-trash style . entertaining but like shooting fish in a barrel . 
supposedly , pokemon can't be killed , but pokemon 4ever practically assures that the pocket monster movie franchise is nearly ready to keel over . 
white hasn't developed characters so much as caricatures , one-dimensional buffoons that get him a few laughs but nothing else . 
when you resurrect a dead man , hard copy should come a-knocking , no ? 
cattaneo should have followed the runaway success of his first film , the full monty , with something different . 
the film feels formulaic , its plot and pacing typical hollywood war-movie stuff , while the performances elicit more of a sense of deja vu than awe . 
this overproduced piece of dreck is shockingly bad and absolutely unnecessary . hmmm�might i suggest that the wayward wooden one end it all by stuffing himself into an electric pencil sharpener ? 
the makers of mothman prophecies succeed in producing that most frightening of all movies -- a mediocre horror film too bad to be good and too good to be bad . 
mr . deeds is not really a film as much as it is a loose collection of not-so-funny gags , scattered moments of lazy humor . 
how this one escaped the lifetime network i'll never know . 
couldn't someone take rob schneider and have him switch bodies with a funny person ? 
one of these days hollywood will come up with an original idea for a teen movie , but until then there's always these rehashes to feed to the younger generations . 
for all its brilliant touches , dragon loses its fire midway , nearly flickering out by its perfunctory conclusion . 
i have to admit that i am baffled by jason x . 
a mean-spirited film made by someone who surely read the catcher in the rye but clearly suffers from dyslexia
instead of a witty expose on the banality and hypocrisy of too much kid-vid , we get an ugly , mean-spirited lashing out by an adult who's apparently been forced by his kids to watch too many barney videos . 
this is a film living far too much in its own head . 
the umpteenth summer skinny dip in jerry bruckheimer's putrid pond of retread action twaddle . 
national lampoon's van wilder may aim to be the next animal house , but it more closely resembles this year's version of tomcats . 
the film thrusts the inchoate but already eldritch christian right propaganda machine into national media circles . 
dogtown is hollow , self-indulgent , and - worst of all - boring . 
a movie so bad that it quickly enters the pantheon of wreckage that includes battlefield earth and showgirls . 
more of a career curio than a major work . 
it's just too bad the screenwriters eventually shoot themselves in the feet with cop flick cliches like an oily arms dealer , squad car pile-ups and the requisite screaming captain . 
cox is far more concerned with aggrandizing madness , not the man , and the results might drive you crazy . 
to be influenced chiefly by humanity's greatest shame , reality shows -- reality shows for god's sake ! -- is a crime that should be punishable by chainsaw . 
taken as a whole , the tuxedo doesn't add up to a whole lot . 
as we have come to learn -- as many times as we have fingers to count on -- jason is a killer who doesn't know the meaning of the word 'quit . ' the filmmakers might want to look it up . 
a frustrating 'tweener' -- too slick , contrived and exploitative for the art houses and too cynical , small and decadent for the malls . 
what's surprising about this traditional thriller , moderately successful but not completely satisfying , is exactly how genteel and unsurprising the execution turns out to be . 
drowning's too good for this sucker . 
an instantly forgettable snow-and-stuntwork extravaganza that likely will be upstaged by an avalanche of more appealing holiday-season product . 
frankly , it's pretty stupid . i had more fun with ben stiller's zoolander , which i thought was rather clever . but there's plenty to offend everyone . . . 
love liza is a festival film that would have been better off staying on the festival circuit . 
there are things to like about murder by numbers -- but , in the end , the disparate elements don't gel . 
 . . . tackling a low-budget movie in which inexperienced children play the two main characters might not be the best way to cut your teeth in the film industry . 
quite frankly , i can't see why any actor of talent would ever work in a mcculloch production again if they looked at how this movie turned out . 
my precious new star wars movie is a lumbering , wheezy drag . . . 
the innocence of holiday cheer ain't what it used to be . 
too campy to work as straight drama and too violent and sordid to function as comedy , vulgar is , truly and thankfully , a one-of-a-kind work . 
horrid little propaganda film with fascinating connections not only to the serbs themselves but also to a network of american right-wing extremists . 
should have gone straight to video . it looks like an action movie , but it's so poorly made , on all levels , that it doesn't even qualify as a spoof of such . 
it is supremely unfunny and unentertaining to watch middle-age and older men drink to excess , piss on trees , b . s . one another and put on a show in drag . 
consider the film a celluloid litmus test for the intellectual and emotional pedigree of your date and a giant step backward for a director i admire . 
a boring , pretentious muddle that uses a sensational , real-life 19th-century crime as a metaphor for -- well , i'm not exactly sure what -- and has all the dramatic weight of a raindrop . 
sheridan had a wonderful account to work from , but , curiously , he waters it down , turning grit and vulnerability into light reading . 
heavy with flabby rolls of typical toback machinations . 
it is very difficult to care about the character , and that is the central flaw of the film . 
snow dogs finds its humour in a black man getting humiliated by a pack of dogs who are smarter than him
whole stretches of the film may be incomprehensible to moviegoers not already clad in basic black . 
reggio and glass so rhapsodize cynicism , with repetition and languorous slo-mo sequences , that glass's dirgelike score becomes a fang-baring lullaby . 
es triste tener que decirles que lo �nico grato de la cinta es el cuerpo desnudo de la heather . . . 
ends up offering nothing more than the latest schwarzenegger or stallone flick would . 
the film makes strong arguments regarding the social status of america's indigenous people , but really only exists to try to eke out an emotional tug of the heart , one which it fails to get . 
charlize chases kevin with a gun . courtney chases stuart with a cell phone . the sound of gunfire and cell phones ringing . 
if the tuxedo actually were a suit , it would fit chan like a $99 bargain-basement special . 
parents beware ; this is downright movie penance . 
 . . . a complete shambles of a movie so sloppy , so uneven , so damn unpleasant that i can't believe any viewer , young or old , would have a good time here . 
has nothing good to speak about other than the fact that it is relatively short , tries its best to hide the fact that seagal's overweight and out of shape . 
a pathetically inane and unimaginative cross between xxx and vertical limit . 
impeccably filmed , sexually charged , but ultimately lacking in substance , not to mention dragged down by a leaden closing act . 
feels at times like a giant commercial for universal studios , where much of the action takes place . 
while the mystery unravels , the characters respond by hitting on each other . 
britney spears' phoniness is nothing compared to the movie's contrived , lame screenplay and listless direction . 
every sequel you skip will be two hours gained . consider this review life-affirming . 
if the movie were all comedy , it might work better . but it has an ambition to say something about its subjects , but not a willingness . 
the movie , while beautiful , feels labored , with a hint of the writing exercise about it . 
twenty-three movies into a mostly magnificent directorial career , clint eastwood's efficiently minimalist style finally has failed him . big time . 
this heist flick about young brooklyn hoods is off the shelf after two years to capitalize on the popularity of vin diesel , seth green and barry pepper . it should have stayed there . 
the film has a childlike quality about it . but the feelings evoked in the film are lukewarm and quick to pass . 
the most opaque , self-indulgent and just plain goofy an excuse for a movie as you can imagine . 
it's not a film to be taken literally on any level , but its focus always appears questionable . 
big fat liar is little more than home alone raised to a new , self-deprecating level . 
the movie is gorgeously made , but it is also somewhat shallow and art-conscious . 
the only time 8 crazy nights comes close to hitting a comedic or satirical target is during the offbeat musical numbers . 
loses its sense of humor in a vat of failed jokes , twitchy acting , and general boorishness . 
there's a delightfully quirky movie to be made from curling , but brooms isn't it . 
the story suffers a severe case of oversimplification , superficiality and silliness . 
chamber of secrets will find millions of eager fans . but if the essence of magic is its make-believe promise of life that soars above the material realm , this is the opposite of a truly magical movie . 
too clever by about nine-tenths . 
has all the hallmarks of a movie designed strictly for children's home video , a market so insatiable it absorbs all manner of lame entertainment , as long as 3-year-olds find it diverting . 
well-meant but unoriginal . 
bears about as much resemblance to the experiences of most battered women as spider-man does to the experiences of most teenagers . 
toward the end sum of all fears morphs into a mundane '70s disaster flick . 
director carl franklin , so crisp and economical in one false move , bogs down in genre cliches here . 
mendes still doesn't quite know how to fill a frame . like the hanks character , he's a slow study : the action is stilted and the tabloid energy embalmed . 
this thing is just garbage . 
as crimes go , writer-director michael kalesniko's how to kill your neighbor's dog is slight but unendurable . 
there must be an audience that enjoys the friday series , but i wouldn't be interested in knowing any of them personally . 
a bold ( and lovely ) experiment that will almost certainly bore most audiences into their own brightly colored dreams . 
an uplifting , largely bogus story . 
an empty exercise , a florid but ultimately vapid crime melodrama with lots of surface flash but little emotional resonance . 
if you are curious to see the darker side of what's going on with young tv actors ( dawson leery did what ? ! ? ) , or see some interesting storytelling devices , you might want to check it out , but there's nothing very attractive about this movie . 
my own minority report is that it stinks . 
trying to make head or tail of the story in the hip-hop indie snipes is enough to give you brain strain -- and the pay-off is negligible . 
the script is high on squaddie banter , low on shocks . 
 . . . if you , like me , think an action film disguised as a war tribute is disgusting to begin with , then you're in for a painful ride . 
while solondz tries and tries hard , storytelling fails to provide much more insight than the inside column of a torn book jacket . 
with very little to add beyond the dark visions already relayed by superb recent predecessors like swimming with sharks and the player , this latest skewering . . . may put off insiders and outsiders alike . 
[davis] wants to cause his audience an epiphany , yet he refuses to give us real situations and characters . 
without a fresh infusion of creativity , 4ever is neither a promise nor a threat so much as wishful thinking . 
 . . . unlike [scorsese's mean streets] , ash wednesday is essentially devoid of interesting characters or even a halfway intriguing plot . 
being unique doesn't necessarily equate to being good , no matter how admirably the filmmakers have gone for broke . 
a few hours after you've seen it , you forget you've been to the movies . 
odd and weird . 
waydowntown may not be an important movie , or even a good one , but it provides a nice change of mindless pace in collision with the hot oscar season currently underway . 
yes , i suppose it's lovely that cal works out his issues with his dad and comes to terms with his picture-perfect life -- but world traveler gave me no reason to care , so i didn't . 
shadyac , who belongs with the damned for perpetrating patch adams , trots out every ghost trick from the sixth sense to the mothman prophecies . 
the photographer's show-don't-tell stance is admirable , but it can make him a problematic documentary subject . 
it is not the first time that director sara sugarman stoops to having characters drop their pants for laughs and not the last time she fails to provoke them . 
i'd be hard pressed to think of a film more cloyingly sappy than evelyn this year . 
nothing more than an amiable but unfocused bagatelle that plays like a loosely-connected string of acting-workshop exercises . 
meanders between its powerful moments . 
what remains is a variant of the nincompoop benigni persona , here a more annoying , though less angry version of the irresponsible sandlerian manchild , undercut by the voice of the star of road trip . 
a backhanded ode to female camaraderie penned by a man who has little clue about either the nature of women or of friendship . 
pure of intention and passably diverting , his secret life is light , innocuous and unremarkable . 
 . . . delivers few moments of inspiration amid the bland animation and simplistic story . 
take away the controversy , and it's not much more watchable than a mexican soap opera . 
it's got the brawn , but not the brains . 
mindless and boring martial arts and gunplay with too little excitement and zero compelling storyline . 
a lot of talent is wasted in this crass , low-wattage endeavor . 
to show these characters in the act and give them no feelings of remorse -- and to cut repeatedly to the flashback of the original rape -- is overkill to the highest degree . 
[t]oo many of these gross out scenes . . . 
about one in three gags in white's intermittently wise script hits its mark ; the rest are padding unashamedly appropriated from the teen-exploitation playbook . 
little is done to support the premise other than fling gags at it to see which ones shtick . 
reno does what he can in a thankless situation , the film ricochets from humor to violence and back again , and ryoko hirosue makes us wonder if she is always like that . 
if jews were catholics , this would be catechism
one of those films that seems tailor made to air on pay cable to offer some modest amusements when one has nothing else to watch . 
the big ending surprise almost saves the movie . it's too bad that the rest isn't more compelling . 
charming , if overly complicated . . . 
schneider's mugging is relentless and his constant need to suddenly transpose himself into another character undermines the story's continuity and progression . 
all very stylish and beautifully photographed , but far more trouble than it's worth , with fantasy mixing with reality and actors playing more than one role just to add to the confusion . 
it's probably not easy to make such a worthless film . . . 
hope keeps arising that the movie will live up to the apparent skills of its makers and the talents of its actors , but it doesn't . 
has no reason to exist , other than to employ hollywood kids and people who owe favors to their famous parents . 
for a guy who has waited three years with breathless anticipation for a new hal hartley movie to pore over , no such thing is a big letdown . 
constantly slips from the grasp of its maker . 
smothered by its own solemnity . 
'christian bale's quinn [is] a leather clad grunge-pirate with a hairdo like gandalf in a wind-tunnel and a simply astounding cor-blimey-luv-a-duck cockney accent . '
might be one of those vanity projects in which a renowned filmmaker attempts to show off his talent by surrounding himself with untalented people . 
after you laugh once ( maybe twice ) , you will have completely forgotten the movie by the time you get back to your car in the parking lot . 
not one moment in the enterprise didn't make me want to lie down in a dark room with something cool to my brow . 
in the era of the sopranos , it feels painfully redundant and inauthentic . 
the overall vibe is druggy and self-indulgent , like a spring-break orgy for pretentious arts majors . 
breen's script is sketchy with actorish notations on the margin of acting . 
there's no question that epps scores once or twice , but it's telling that his funniest moment comes when he falls about ten feet onto his head . 
if only merchant paid more attention the story . 
at the one-hour mark , herzog simply runs out of ideas and the pace turns positively leaden as the movie sputters to its inevitable tragic conclusion . 
 . . . too contrived to be as naturally charming as it needs to be . 
a simpler , leaner treatment would have been preferable ; after all , being about nothing is sometimes funnier than being about something . 
the characters are based on stock clich�s , and the attempt to complicate the story only defies credibility . 
everything about it from the bland songs to the colorful but flat drawings is completely serviceable and quickly forgettable . 
not the great american comedy , but if you liked the previous movies in the series , you'll have a good time with this one too . 
a domestic melodrama with weak dialogue and biopic cliches . 
mr . goyer's loose , unaccountable direction is technically sophisticated in the worst way . 
the movie is so thoughtlessly assembled . 
benigni presents himself as the boy puppet pinocchio , complete with receding hairline , weathered countenance and american breckin meyer's ridiculously inappropriate valley boy voice . 
plays like some corny television production from a bygone era
the end result is like cold porridge with only the odd enjoyably chewy lump . 
for all the charm of kevin kline and a story that puts old-fashioned values under the microscope , there's something creepy about this movie . 
i was feeling this movie until it veered off too far into the exxon zone , and left me behind at the station looking for a return ticket to realism . 
producer john penotti surveyed high school students . . . and came back with the astonishing revelation that " they wanted to see something that didn't talk down to them . " ignoring that , he made swimfan anyway
naipaul fans may be disappointed . those who are not acquainted with the author's work , on the other hand , may fall fast asleep . 
hoffman waits too long to turn his movie in an unexpected direction , and even then his tone retains a genteel , prep-school quality that feels dusty and leatherbound . 
if you're a crocodile hunter fan , you'll enjoy at least the " real " portions of the film . if you're looking for a story , don't bother . 
full frontal had no effect and elicited no sympathies for any of the characters . by that measure , it is a failure . 
a baffling mixed platter of gritty realism and magic realism with a hard-to-swallow premise . 
an affable but undernourished romantic comedy that fails to match the freshness of the actress-producer and writer's previous collaboration , miss congeniality . 
sometimes this modest little number clicks , and sometimes it doesn't . 
like a pack of dynamite sticks , built for controversy . the film is explosive , but a few of those sticks are wet . 
has its charming quirks and its dull spots . 
an admitted egomaniac , evans is no hollywood villain , and yet this grating showcase almost makes you wish he'd gone the way of don simpson . 
the audience when i saw this one was chuckling at all the wrong times , and that's a bad sign when they're supposed to be having a collective heart attack . 
everyone's to blame here . 
you get the impression that writer and director burr steers knows the territory . . . but his sense of humor has yet to lose the smug self-satisfaction usually associated with the better private schools . 
less a study in madness or love than a study in schoolgirl obsession . 
rice never clearly defines his characters or gives us a reason to care about them . 
it's a bizarre curiosity memorable mainly for the way it fritters away its potentially interesting subject matter via a banal script , unimpressive acting and indifferent direction . 
a slight and obvious effort , even for one whose target demographic is likely still in the single digits , age-wise . 
sex with strangers will shock many with its unblinking frankness . but what is missing from it all is a moral . what is the filmmakers' point ? why did they deem it necessary to document all this emotional misery ? 
you see robin williams and psycho killer , and you think , hmmmmm . you see the movie and you think , zzzzzzzzz . 
downright transparent is the script's endless assault of embarrassingly ham-fisted sex jokes that reek of a script rewrite designed to garner the film a " cooler " pg-13 rating . 
the movie slides downhill as soon as macho action conventions assert themselves . 
formulaic to the 51st power , more like . 
draggin' about dragons
howard and his co-stars all give committed performances , but they're often undone by howard's self-conscious attempts to find a 'literary' filmmaking style to match his subject . 
a respectable but uninspired thriller that's intelligent and considered in its details , but ultimately weak in its impact . 
jones helps breathe some life into the insubstantial plot , but even he is overwhelmed by predictability . 
the movie just has too much on its plate to really stay afloat for its just under ninety minute running time . 
comes off more like a misdemeanor , a flat , unconvincing drama that never catches fire . 
cinematic poo . 
offers absolutely nothing i hadn't already seen . 
 " analyze that " is one of those crass , contrived sequels that not only fails on its own , but makes you second-guess your affection for the original . 
you might say tykwer has done all that heaven allows , if you wanted to make as anti-kieslowski a pun as possible . suffice to say its total promise is left slightly unfulfilled . 
complex , sinuously plotted and , somehow , off-puttingly cold . 
first-time writer-director dylan kidd also has a good ear for dialogue , and the characters sound like real people . 
 . . . an airless , prepackaged julia roberts wannabe that stinks so badly of hard-sell image-mongering you'll wonder if lopez's publicist should share screenwriting credit . 
goldmember has none of the visual wit of the previous pictures , and it looks as though jay roach directed the film from the back of a taxicab . 
could as easily have been called 'under siege 3 : in alcatraz' . . . a cinematic corpse that never springs to life . 
in comparison to his earlier films it seems a disappointingly thin slice of lower-class london life ; despite the title . . . amounts to surprisingly little . 
lame sweet home leaves no southern stereotype unturned . 
slow , dry , poorly cast , but beautifully shot . 
the jokes are sophomoric , stereotypes are sprinkled everywhere and the acting ranges from bad to bodacious . 
will give many ministers and bible-study groups hours of material to discuss . but mainstream audiences will find little of interest in this film , which is often preachy and poorly acted . 
in its chicken heart , crush goes to absurd lengths to duck the very issues it raises . 
this long and relentlessly saccharine film is a clear case of preaching to the converted . 
the film is flat . 
the movie is a lumbering load of hokum but . . . it's at least watchable . 
it's a boom-box of a movie that might have been titled 'the loud and the ludicrous' . . . the pandering to a moviegoing audience dominated by young males is all too calculated . 
an unbelievably stupid film , though occasionally fun enough to make you forget its absurdity . 
the first fatal attraction was vile enough . do we really need the tiger beat version ? 
this bond film goes off the beaten path , not necessarily for the better . 
the problem is that the movie has no idea of it is serious or not . 
when the fire burns out , we've only come face-to-face with a couple dragons and that's where the film ultimately fails . 
it would work much better as a one-hour tv documentary . 
the elements were all there but lack of a pyschological center knocks it flat . 
anemic chronicle of money grubbing new yorkers and their serial loveless hook ups . 
simply doesn't have sufficient heft to justify its two-hour running time . 
an unsuccessful attempt at a movie of ideas . 
queen of the damned as you might have guessed , makes sorry use of aaliyah in her one and only starring role -- she does little here but point at things that explode into flame . 
this toothless dog , already on cable , loses all bite on the big screen . 
it made me feel unclean , and i'm the guy who liked there's something about mary and both american pie movies . oh , and booty call . 
not only is it hokey , manipulative and as bland as wonder bread dipped in milk , but it also does the absolute last thing we need hollywood doing to us : it preaches . 
it's so crammed with scenes and vistas and pretty moments that it's left a few crucial things out , like character development and coherence . 
serving sara should be served an eviction notice at every theater stuck with it . 
director roger michell does so many of the little things right that it's difficult not to cuss him out severely for bungling the big stuff . 
a loud , low-budget and tired formula film that arrives cloaked in the euphemism 'urban drama . '
the movie has a script ( by paul pender ) made of wood , and it's relentlessly folksy , a procession of stagy set pieces stacked with binary oppositions . 
a pathetic exploitation film that tries to seem sincere , and just seems worse for the effort . 
at some point , all this visual trickery stops being clever and devolves into flashy , vaguely silly overkill . 
despite some charm and heart , this quirky soccer import is forgettable
meyjes's movie , like max rothman's future , does not work . 
what's needed so badly but what is virtually absent here is either a saving dark humor or the feel of poetic tragedy . 
schneidermeister . . . makin' a fool of himself . . . losin' his fan base . . . 
an ambitious , serious film that manages to do virtually everything wrong ; sitting through it is something akin to an act of cinematic penance . 
not once does it come close to being exciting . 
a frankenstein mishmash that careens from dark satire to cartoonish slapstick , bartleby performs neither one very well . 
it plays like a big-budget , after-school special with a generous cast , who at times lift the material from its well-meaning clunkiness . 
there's something not entirely convincing about the quiet american . and that holds true for both the movie and the title character played by brendan fraser . 
one of those strained caper movies that's hardly any fun to watch and begins to vaporize from your memory minutes after it ends . 
needed a little less bling-bling and a lot more romance . 
the ending doesn't work . . . but most of the movie works so well i'm almost recommending it , anyway -- maybe not to everybody , but certainly to people with a curiosity about how a movie can go very right , and then step wrong . 
it's hard to believe these jokers are supposed to have pulled off four similar kidnappings before . 
i'm not exactly sure what this movie thinks it is about . 
cal is an unpleasantly shallow and immature character with whom to spend 110 claustrophobic minutes . 
so brisk is wang's pacing that none of the excellent cast are given air to breathe . 
the bottom line , at least in my opinion , is imposter makes a better short story than it does a film . 
some elements of it really blow the big one , but other parts are decent . 
it is just too bad the film's story does not live up to its style . 
unless you're a fanatic , the best advice is : 'scooby' don't . 
a cautionary tale about the folly of superficiality that is itself endlessly superficial . 
for single digits kidlets stuart little 2 is still a no brainer . if you're looking to rekindle the magic of the first film , you'll need a stronger stomach than us . 
shreve's graceful dual narrative gets clunky on the screen , and we keep getting torn away from the compelling historical tale to a less-compelling soap opera . 
contains a few big laughs but many more that graze the funny bone or miss it altogether , in part because the consciously dumbed-down approach wears thin . 
nothing more than a widget cranked out on an assembly line to see if stupid americans will get a kick out of goofy brits with cute accents performing ages-old slapstick and unfunny tricks . 
this is a film tailor-made for those who when they were in high school would choose the cliff-notes over reading a full-length classic . 
the movie is undone by a filmmaking methodology that's just experimental enough to alienate the mainstream audience while ringing cliched to hardened indie-heads . 
a jumbled fantasy comedy that did not figure out a coherent game plan at scripting , shooting or post-production stages . 
a sad and rote exercise in milking a played-out idea -- a straight guy has to dress up in drag -- that shockingly manages to be even worse than its title would imply . 
personal velocity ought to be exploring these women's inner lives , but it never moves beyond their surfaces . 
we hate [madonna] within the film's first five minutes , and she lacks the skill or presence to regain any ground . 
sounding like arnold schwarzenegger , with a physique to match , [ahola] has a wooden delivery and encounters a substantial arc of change that doesn't produce any real transformation . 
two big things are missing -- anything approaching a visceral kick , and anything approaching even a vague reason to sit through it all . 
a fascinating but choppy documentary . 
scarcely worth a mention apart from reporting on the number of tumbleweeds blowing through the empty theatres graced with its company . 
the doofus-on- the-loose banter of welcome to collinwood has a cocky , after-hours loopiness to it . and as with most late-night bull sessions , eventually the content isn't nearly as captivating as the rowdy participants think it is . 
too stagey , talky -- and long -- for its own good . 
apparently reassembled from the cutting-room floor of any given daytime soap . 
the sinister inspiration that fuelled devito's early work is confused in death to smoochy into something both ugly and mindless . 
despite auteuil's performance , it's a rather listless amble down the middle of the road , where the thematic ironies are too obvious and the sexual politics too smug . 
director boris von sychowski instead opts for a routine slasher film that was probably more fun to make than it is to sit through . 
 . . . little more than a well-acted television melodrama shot for the big screen . 
never comes together as a coherent whole . 
an unintentionally surreal kid's picture . . . in which actors in bad bear suits enact a sort of inter-species parody of a vh1 behind the music episode . 
first , for a movie that tries to be smart , it's kinda dumb . and second , what's with all the shooting ? 
don't even bother to rent this on video . 
there is something in full frontal , i guess , about artifice and acting and how it distorts reality for people who make movies and watch them , but like most movie riddles , it works only if you have an interest in the characters you see . 
this is the kind of movie that gets a quick release before real contenders arrive in september . 
not counting a few gross-out comedies i've been trying to forget , this is the first film in a long time that made me want to bolt the theater in the first 10 minutes . 
plays like one long , meandering sketch inspired by the works of john waters and todd solondz , rather than a fully developed story . 
the film doesn't have enough innovation or pizazz to attract teenagers , and it lacks the novel charm that made spy kids a surprising winner with both adults and younger audiences . 
a mawkish self-parody that plays like some weird masterpiece theater sketch with neither a point of view nor a compelling reason for being . 
an average b-movie with no aspirations to be anything more . 
bartlett's hero remains a reactive cipher , when opening the man's head and heart is the only imaginable reason for the film to be made . 
gibney and jarecki just want to string the bastard up . 
the plot is plastered with one hollywood cliche after another , most of which involve precocious kids getting the better of obnoxious adults . 
less worrying about covering all the drama in frida's life and more time spent exploring her process of turning pain into art would have made this a superior movie . 
a film that suffers because of its many excesses . 
too bland and fustily tasteful to be truly prurient . 
in any case , i would recommend big bad love only to winger fans who have missed her since 1995's forget paris . but even then , i'd recommend waiting for dvd and just skipping straight to her scenes . 
depicts the sorriest and most sordid of human behavior on the screen , then laughs at how clever it's being . 
nijinsky says , 'i know how to suffer' and if you see this film you'll know too . 
'cq may one day be fondly remembered as roman coppola's brief pretentious period before going on to other films that actually tell a story worth caring about
the only thing scary about feardotcom is that the filmmakers and studio are brazen enough to attempt to pass this stinker off as a scary movie . 
 . . . stale and uninspired . 
a dreary movie . 
 . . . the story simply putters along looking for astute observations and coming up blank . 
instead of contriving a climactic hero's death for the beloved-major- character-who-shall- remain-nameless , why not invite some genuine spontaneity into the film by having the evil aliens' laser guns actually hit something for once ? 
it just didn't mean much to me and played too skewed to ever get a hold on ( or be entertained by ) . 
this action-thriller/dark comedy is one of the most repellent things to pop up in a cinematic year already littered with celluloid garbage . 
mib ii is a movie that makes it possible for the viewer to doze off for a few minutes or make several runs to the concession stand and/or restroom and not feel as if he or she has missed anything . that's because relatively nothing happens . 
no amount of arty theorizing -- the special effects are 'german-expressionist , ' according to the press notes -- can render it anything but laughable . 
blue crush follows the formula , but throws in too many conflicts to keep the story compelling . 
boyd's screenplay ( co-written with guardian hack nick davies ) has a florid turn of phrase that owes more to guy ritchie than the bard of avon . 
there's not a spark of new inspiration in it , just more of the same , done with noticeably less energy and imagination . 
jackson shamefully strolls through this mess with a smug grin , inexplicably wearing a kilt and carrying a bag of golf clubs over one shoulder . 
a moving picture that does not move . 
ruh-roh ! romething's really wrong with this ricture ! 
its salient points are simultaneously buried , drowned and smothered in the excesses of writer-director roger avary . 
i'm not sure these words have ever been together in the same sentence : this erotic cannibal movie is boring . 
'god help us , but capra and cooper are rolling over in their graves . '
 . . . an hour-and-a-half of inoffensive , unmemorable filler . 
is it a comedy ? a drama ? a romance ? a cartoon ? 
ze movie starts out so funny , then she is nothing . 
did the film inform and educate me ? yes . did it move me to care about what happened in 1915 armenia ? no . and that is where ararat went astray . 
it's a bad sign in a thriller when you instantly know whodunit . 
has a customarily jovial air but a deficit of flim-flam inventiveness . 
eight legged freaks won't join the pantheon of great monster/science fiction flicks that we have come to love . . . 
it gets the details of its time frame right but it completely misses its emotions . 
who , exactly , is fighting whom here ? ah , yes , that would be me : fighting off the urge to doze . 
a kilted jackson is an unsettling sight , and indicative of his , if you will , out-of-kilter character , who rambles aimlessly through ill-conceived action pieces . 
contrived , awkward and filled with unintended laughs , the film shows signs that someone other than the director got into the editing room and tried to improve things by making the movie go faster . 
starts out with tremendous promise , introducing an intriguing and alluring premise , only to fall prey to a boatload of screenwriting cliches that sink it faster than a leaky freighter . 
the film lapses too often into sugary sentiment and withholds delivery on the pell-mell pyrotechnics its punchy style promises . 
the only question . . . is to determine how well the schmaltz is manufactured -- to assess the quality of the manipulative engineering . average , at best , i'm afraid . 
this movie is so bad , that it's almost worth seeing because it's so bad . 
a crisply made movie that is no more than mildly amusing . 
this movie feel more like a non-stop cry for attention , than an attempt at any kind of satisfying entertainment . 
overall , it's a pretty mediocre family film . 
love may have been in the air onscreen , but i certainly wasn't feeling any of it . 
in addition to the overcooked , ham-fisted direction , which has all the actors reaching for the back row , the dialogue sounds like horrible poetry . 
the very definition of what critics have come to term an " ambitious failure . " 
it's as if de palma spent an hour setting a fancy table and then served up kraft macaroni and cheese . 
the movie ends with outtakes in which most of the characters forget their lines and just utter 'uhhh , ' which is better than most of the writing in the movie . 
worthy of the gong . 
while certainly more naturalistic than its australian counterpart , amari's film falls short in building the drama of lilia's journey . 
i found the movie as divided against itself as the dysfunctional family it portrays . 
the soul-searching deliberateness of the film , although leavened nicely with dry absurdist wit , eventually becomes too heavy for the plot . 
the movie doesn't add anything fresh to the myth . 
as inept as big-screen remakes of the avengers and the wild wild west . 
comes across as a relic from a bygone era , and its convolutions . . . feel silly rather than plausible . 
moves in such odd plot directions and descends into such message-mongering moralism that its good qualities are obscured . 
it's a very sincere work , but it would be better as a diary or documentary . 
once one experiences mr . haneke's own sadistic tendencies toward his audience , one is left with a sour taste in one's mouth , and little else . 
oops , she's really done it this time . that chirpy songbird britney spears has popped up with more mindless drivel . 
it's a loathsome movie , it really is and it makes absolutely no sense . 
a chiller resolutely without chills . 
for those of us who respond more strongly to storytelling than computer-generated effects , the new star wars installment hasn't escaped the rut dug by the last one . 
the director mostly plays it straight , turning leys' fable into a listless climb down the social ladder . 
 " bad " is the operative word for " bad company , " and i don't mean that in a good way . 
though frida is easier to swallow than julie taymor's preposterous titus , the eye candy here lacks considerable brio . 
drumline is -- the mere suggestion , albeit a visually compelling one , of a fully realized story . 
the whole movie is simply a lazy exercise in bad filmmaking that asks you to not only suspend your disbelief but your intelligence as well . 
the film affords us intriguing glimpses of the insights gleaned from a lifetime of spiritual inquiry , but ram dass : fierce grace doesn't organize it with any particular insight . 
pompous and garbled . 
billy crystal and robert de niro sleepwalk through vulgarities in a sequel you can refuse . 
it's loud and boring ; watching it is like being trapped at a bad rock concert . 
merely ( and literally ) tosses around sex toys and offers half-hearted paeans to empowerment that are repeatedly undercut by the brutality of the jokes , most at women's expense . 
if you want a movie time trip , the 1960 version is a far smoother ride . 
traffics in the kind of prechewed racial clich�s that have already been through the corporate stand-up-comedy mill . 
the story is -- forgive me -- a little thin , and the filmmaking clumsy and rushed . 
 . . . grows decidedly flimsier with its many out-sized , out of character and logically porous action set pieces . 
i wish windtalkers had had more faith in the dramatic potential of this true story . this would have been better than the fiction it has concocted , and there still could have been room for the war scenes . 
aggressive self-glorification and a manipulative whitewash . stay for the credits and see a devastating comic impersonation by dustin hoffman that is revelatory . 
none of the characters or plot-lines are fleshed-out enough to build any interest . 
as social expos� , skins has its heart in the right place , but that's not much to hang a soap opera on . 
the whole film has this sneaky feel to it as if the director is trying to dupe the viewer into taking it all as very important simply because the movie is ugly to look at and not a hollywood product . 
there's a bit of thematic meat on the bones of queen of the damned , as its origins in an anne rice novel dictate , but generally , it's a movie that emphasizes style over character and substance . 
the only way to tolerate this insipid , brutally clueless film might be with a large dose of painkillers . 
this one is certainly well-meaning , but it's also simple-minded and contrived . 
coppola has made a film of intoxicating atmosphere and little else . 
bad and baffling from the get-go . 
a series of immaculately composed shots of patch adams quietly freaking out does not make for much of a movie . 
at a time when we've learned the hard way just how complex international terrorism is , collateral damage paints an absurdly simplistic picture . 
the impulses that produced this project . . . are commendable , but the results are uneven . 
a well-acted movie that simply doesn't gel . 
like a can of 2-day old coke . you can taste it , but there's no fizz . 
there's no excuse for following up a delightful , well-crafted family film with a computer-generated cold fish . 
both the crime story and the love story are unusual . but they don't fit well together and neither is well told . 
it's both sitcomishly predictable and cloying in its attempts to be poignant . 
other than a mildly engaging central romance , hospital is sickly entertainment at best and mind-destroying cinematic pollution at worst . 
jaglom offers the none-too-original premise that everyone involved with moviemaking is a con artist and a liar . 
outside of burger's desire to make some kind of film , it's really unclear why this project was undertaken
was i scared ? only at the prospect of beck's next project . let's see , a haunted house , a haunted ship , what's next . . . ghost blimp ? 
a fragile framework upon which to hang broad , mildly fleshed-out characters that seem to have been conjured up only 10 minutes prior to filming . 
by the time the plot grinds itself out in increasingly incoherent fashion , you might be wishing for a watch that makes time go faster rather than the other way around . 
since lee is a sentimentalist , the film is more worshipful than your random e ! true hollywood story . 
wes craven's presence is felt ; not the craven of 'a nightmare on elm street' or 'the hills have eyes , ' but the sad schlock merchant of 'deadly friend . '
sunshine state surveys the landscape and assesses the issues with a clear passion for sociology . but the cinematography is cloudy , the picture making becalmed . 
it's one long bore . 
it gets old quickly . watch barbershop again if you're in need of a cube fix--this isn't worth sitting through . 
it's leaden and predictable , and laughs are lacking . 
 . . . a cinematic disaster so inadvertently sidesplitting it's worth the price of admission for the ridicule factor alone . 
skip this dreck , rent animal house and go back to the source . 
the movie is a desperate miscalculation . it gives poor dana carvey nothing to do that is really funny , and then expects us to laugh because he acts so goofy all the time . 
we just don't really care too much about this love story . in that setting , their struggle is simply too ludicrous and borderline insulting . 
the transporter bombards the viewer with so many explosions and side snap kicks that it ends up being surprisingly dull . 
uzumaki's interesting social parallel and defiant aesthetic seems a prostituted muse . . . 
'men in black ii creates a new threat for the mib , but recycles the same premise . 
large budget notwithstanding , the movie is such a blip on the year's radar screen that it's tempting just to go with it for the ride . but this time , the old mib label stands for milder isn't better . 
feels familiar and tired . 
a retread of material already thoroughly plumbed by martin scorsese . 
instead of making his own style , director marcus adams just copies from various sources � good sources , bad mixture
criminal conspiracies and true romances move so easily across racial and cultural lines in the film that it makes my big fat greek wedding look like an apartheid drama . 
a bore that tends to hammer home every one of its points . 
a story which fails to rise above its disgusting source material . 
it's fitting that a movie as artificial and soulless as the country bears owes its genesis to an animatronic display at disneyland . 
starts as an intense political and psychological thriller but is sabotaged by ticking time bombs and other hollywood-action cliches . 
completely creatively stillborn and executed in a manner that i'm not sure could be a single iota worse . . . a soulless hunk of exploitative garbage . 
an uneven look into a grim future that doesn't come close to the level of intelligence and visual splendour that can be seen in other films based on philip k . dick stories . 
horrible
the disjointed mess flows as naturally as jolie's hideous yellow 'do . 
bolstered by an astonishing voice cast ( excepting love hewitt ) , an interesting racial tension , and a storyline that i haven't encountered since at least pete's dragon . 
an authentically vague , but ultimately purposeless , study in total pandemonium . 
makes a joke out of car chases for an hour and then gives us half an hour of car chases . 
as the sulking , moody male hustler in the title role , [franco] has all of dean's mannerisms and self-indulgence , but none of his sweetness and vulnerability . 
the only thing to fear about " fear dot com " is hitting your head on the theater seat in front of you when you doze off thirty minutes into the film . 
it's too interested in jerking off in all its byzantine incarnations to bother pleasuring its audience . 
'synthetic' is the best description of this well-meaning , beautifully produced film that sacrifices its promise for a high-powered star pedigree . 
it concentrates far too much on the awkward interplay and utter lack of chemistry between chan and hewitt . 
impostor can't think of a thing to do with these characters except have them run through dark tunnels , fight off various anonymous attackers , and evade elaborate surveillance technologies . 
judd's characters ought to pick up the durable best seller smart women , foolish choices for advice . 
the script has less spice than a rat burger and the rock's fighting skills are more in line with steven seagal . 
this ill-conceived and expensive project winds up looking like a bunch of talented thesps slumming it . 
 . . . there's a choppy , surface-effect feeling to the whole enterprise . 
doesn't get the job done , running off the limited chemistry created by ralph fiennes and jennifer lopez . 
a particularly joyless , and exceedingly dull , period coming-of-age tale . 
it's impossible to indulge the fanciful daydreams of janice beard ( eileen walsh ) when her real-life persona is so charmless and vacant . 
it wasn't the subject matter that ultimately defeated the filmit was the unfulfilling , incongruous , " wait a second , did i miss something ? " ending . 
this is a movie where the most notable observation is how long you've been sitting still . 
poor editing , bad bluescreen , and ultra-cheesy dialogue highlight the radical action . 
it's super- violent , super-serious and super-stupid . 
so earnest and well-meaning , and so stocked with talent , that you almost forget the sheer , ponderous awfulness of its script . 
just a string of stale gags , with no good inside dope , and no particular bite . 
it's splash without the jokes . 
the ch�teau would have been benefited from a sharper , cleaner script before it went in front of the camera . not to mention a sharper , cleaner camera lens . 
shallow , noisy and pretentious . 
morrissette has performed a difficult task indeed - he's taken one of the world's most fascinating stories and made it dull , lifeless , and irritating . 
granddad of le nouvelle vague , jean-luc godard continues to baffle the faithful with his games of hide-and-seek . 
this loud and thoroughly obnoxious comedy about a pair of squabbling working-class spouses is a deeply unpleasant experience . 
it's better than the phantom menace . but unless you're an absolute raving star wars junkie , it isn't much fun . 
philosophically , intellectually and logistically a mess . 
a standard police-oriented drama that , were it not for de niro's participation , would have likely wound up a tnt original . 
coupling disgracefully written dialogue with flailing bodily movements that substitute for acting , circuit is the awkwardly paced soap opera-ish story . 
hollywood ending just isn't very funny . 
though clearly well-intentioned , this cross-cultural soap opera is painfully formulaic and stilted . 
a technical triumph and an extraordinary bore . 
i can easily imagine benigni's pinocchio becoming a christmas perennial . coal isn't as easy to come by as it used to be and this would be a worthy substitute for naughty children's stockings . 
two hours of junk . 
ends up being mostly about ravishing costumes , eye-filling , wide-screen production design and joan's wacky decision to stand by her man , no matter how many times he demonstrates that he's a disloyal satyr . 
self-congratulatory , misguided , and ill-informed , if nonetheless compulsively watchable . 
a clumsily manufactured exploitation flick , a style-free exercise in manipulation and mayhem . 
the whole affair , true story or not , feels incredibly hokey . . . [it] comes off like a hallmark commercial . 
what's missing is what we call the 'wow' factor . 
the nicest thing that can be said about stealing harvard ( which might have been called freddy gets molested by a dog ) is that it's not as obnoxious as tom green's freddie got fingered . 
 . . . tara reid plays a college journalist , but she looks like the six-time winner of the miss hawaiian tropic pageant , so i don't know what she's doing in here . . . 
the young stars are too cute ; the story and ensuing complications are too manipulative ; the message is too blatant ; the resolutions are too convenient . 
normally , rohmer's talky films fascinate me , but when he moves his setting to the past , and relies on a historical text , he loses the richness of characterization that makes his films so memorable . 
i highly recommend irwin , but not in the way this film showcases him . 
it's been 13 months and 295 preview screenings since i last walked out on a movie , but resident evil really earned my indignant , preemptive departure . 
this picture is mostly a lump of run-of-the-mill profanity sprinkled with a few remarks so geared toward engendering audience sympathy that you might think he was running for office -- or trying to win over a probation officer . 
malone does have a gift for generating nightmarish images that will be hard to burn out of your brain . but the movie's narrative hook is way too muddled to be an effectively chilling guilty pleasure . 
though it goes further than both , anyone who has seen the hunger or cat people will find little new here , but a tasty performance from vincent gallo lifts this tale of cannibal lust above the ordinary . 
a blair witch- style adventure that plays like a bad soap opera , with passable performances from everyone in the cast . 
diaz wears out her welcome in her most charmless performance
it is too bad that this likable movie isn't more accomplished . the actors try hard but come off too amateurish and awkward . 
the plot has a number of holes , and at times it's simply baffling . 
an ill-conceived jumble that's not scary , not smart and not engaging . 
brainless , but enjoyably over-the-top , the retro gang melodrama , deuces wild represents fifties teen-gang machismo in a way that borders on rough-trade homo-eroticism . 
gets bogged down by an overly sillified plot and stop-and-start pacing . 
utter mush . . . conceited pap . 
 " what john does is heroic , but we don't condone it , " one of the film's stars recently said , a tortuous comment that perfectly illustrates the picture's moral schizophrenia . 
like coming into a long-running , well-written television series where you've missed the first half-dozen episodes and probably won't see the next six . 
this is no " waterboy ! " 
its generic villains lack any intrigue ( other than their funny accents ) and the action scenes are poorly delivered . 
dripping with cliche and bypassing no opportunity to trivialize the material . 
hard-core slasher aficionados will find things to like . . . but overall the halloween series has lost its edge . 
stiff and schmaltzy and clumsily directed . 
the story the movie tells is of brian de palma's addiction to the junk-calorie suspense tropes that have all but ruined his career . 
too many improbabilities and rose-colored situations temper what could've been an impacting film . 
generic slasher-movie nonsense , but it's not without style . 
with tiny little jokes and nary an original idea , this sappy ethnic sleeper proves that not only blockbusters pollute the summer movie pool . 
it sticks rigidly to the paradigm , rarely permitting its characters more than two obvious dimensions and repeatedly placing them in contrived , well-worn situations . 
ever see one of those comedies that just seem like a bad idea from frame one ? 
once ice-t sticks his mug in the window of the couple's bmw and begins haranguing the wife in bad stage dialogue , all credibility flies out the window . 
the best drug addition movies are usually depressing but rewarding . quitting , however , manages just to be depressing , as the lead actor phones in his autobiographical performance . 
it would be great to see this turd squashed under a truck , preferably a semi . 
in the end , all you can do is admire the ensemble players and wonder what the point of it is . 
for most movies , 84 minutes is short , but this one feels like a life sentence . 
while glover , the irrepressible eccentric of river's edge , dead man and back to the future , is perfect casting for the role , he represents bartleby's main overall flaw . 
something has been lost in the translation . . . another routine hollywood frightfest in which the slack execution italicizes the absurdity of the premise . 
shatner is probably the funniest person in the film , which gives you an idea just how bad it was . 
tries so hard to be quirky and funny that the strain is all too evident . 
as immaculate as stuart little 2 is , it could be a lot better if it were , well , more adventurous . 
simply a re-hash of the other seven films . 
with jump cuts , fast editing and lots of pyrotechnics , yu clearly hopes to camouflage how bad his movie is . he fails . 
i found myself more appreciative of what the director was trying to do than of what he had actually done . 
a very depressing movie of many missed opportunities . 
goes on and on to the point of nausea . 
by turns numbingly dull-witted and disquietingly creepy . 
boy , has this franchise ever run out of gas . 
one problem with the movie , directed by joel schumacher , is that it jams too many prefabricated story elements into the running time . 
the comedy is nonexistent . 
 . . . a bland , pretentious mess . 
it's a pedestrian , flat drama that screams out 'amateur' in almost every frame . 
a bland animated sequel that hardly seems worth the effort . 
it's not just the vampires that are damned in queen of the damned -- the viewers will feel they suffer the same fate . 
if religious films aren't your bailiwick , stay away . otherwise , this could be a passable date film . 
this is the case of a pregnant premise being wasted by a script that takes few chances and manages to insult the intelligence of everyone in the audience . 
the pace and the visuals are so hyped up that a curious sense of menace informs everything . 
stuffy , full of itself , morally ambiguous and nothing to shout about . 
it is most of the things costner movies are known for ; it's sanctimonious , self-righteous and so eager to earn our love that you want to slap it . 
don't let the subtitles fool you ; the movie only proves that hollywood no longer has a monopoly on mindless action . 
chai's structure and pacing are disconcertingly slack . 
to be oblivious to the existence of this film would be very sweet indeed . 
the director , with his fake backdrops and stately pacing , never settles on a consistent tone . 
one just waits grimly for the next shock without developing much attachment to the characters . 
instead of panoramic sweep , kapur gives us episodic choppiness , undermining the story's emotional thrust . 
the director seems to take an unseemly pleasure in [the characters'] misery and at the same time to congratulate himself for having the guts to confront it . 
this dubious product of a college-spawned ( colgate u . ) comedy ensemble known as broken lizard plays like a mix of cheech and chong and chips . 
the movie doesn't think much of its characters , its protagonist , or of us . 
super troopers is an odd amalgam of comedy genres , existing somewhere between the often literal riffs of early zucker brothers/abrahams films , and the decidedly foul stylings of their post-modern contemporaries , the farrelly brothers . 
 . . . will always be remembered for the 9-11 terrorist attacks . after seeing the film , i can tell you that there's no other reason why anyone should bother remembering it . 
made me feel uneasy , even queasy , because [solondz's] cool compassion is on the border of bemused contempt . 
as a kind of colorful , dramatized pbs program , frida gets the job done . but , for that , why not watch a documentary ? 
with minimal imagination , you could restage the whole thing in your bathtub . 
nights feels more like a quickie tv special than a feature film . . . it's not even a tv special you'd bother watching past the second commercial break . 
although . . . visually striking and slickly staged , it's also cold , grey , antiseptic and emotionally desiccated . 
you can see where big bad love is trying to go , but it never quite gets there . 
friday after next is the kind of film that could only be made by african-americans because of its broad racial insensitivity towards african-americans . 
it's not as awful as some of the recent hollywood trip tripe . . . but it's far from a groundbreaking endeavor . 
the only thing " swept away " is the one hour and thirty-three minutes spent watching this waste of time . 
one-sided documentary offers simplistic explanations to a very complex situation . . . . stylistically , the movie is a disaster . 
the corpse count ultimately overrides what little we learn along the way about vicarious redemption . 
as violent , profane and exploitative as the most offensive action flick you've ever seen . 
egoyan's work often elegantly considers various levels of reality and uses shifting points of view , but here he has constructed a film so labyrinthine that it defeats his larger purpose . 
life or something like it has its share of high points , but it misses too many opportunities . 
this is a truly , truly bad movie . 
despite bearing the paramount imprint , it's a bargain-basement european pickup . what's hard to understand is why anybody picked it up . wiser souls would have tactfully pretended not to see it and left it lying there
believability wasn't one of the film's virtues . 
sewer rats could watch this movie and be so skeeved out that they'd need a shower . 
the santa clause 2's plot may sound like it was co-written by mattel executives and lobbyists for the tinsel industry . 
his best film remains his shortest , the hole , which makes many of the points that this film does but feels less repetitive . 
just another disjointed , fairly predictable psychological thriller . 
 . . . stumbles over every cheap trick in the book trying to make the outrage come even easier . 
even the hastily and amateurishly drawn animation cannot engage . 
kung pow is oedekerk's realization of his childhood dream to be in a martial-arts flick , and proves that sometimes the dreams of youth should remain just that . 
busy urban comedy is clearly not zhang's forte , his directorial touch is neither light nor magical enough to bring off this kind of whimsy . 
well-meaning but inert . 
not completely loveable -- but what underdog movie since the bad news bears has been ? -- but certainly hard to hate . 
a movie that can't get sufficient distance from leroy's delusions to escape their maudlin influence . 
it's young guns meets goodfellas in this easily skippable hayseeds-vs . -greaseballs mob action-comedy . 
louiso lets the movie dawdle in classic disaffected-indie-film mode , and brother hoffman's script stumbles over a late-inning twist that just doesn't make sense . 
the movie straddles the fence between escapism and social commentary , and on both sides it falls short . 
the film is old-fashioned , occasionally charming and as subtle as boldface . 
can't get enough of libidinous young city dwellers ? try this obscenely bad dark comedy , so crass that it makes edward burns' sidewalks of new york look like oscar wilde . 
in the new guy , even the bull gets recycled . 
 . . . overly melodramatic . . . 
largely , this is a movie that also does it by the numbers . 
on top of a foundering performance , [madonna's] denied her own athleticism by lighting that emphasizes every line and sag . 
the result is an 'action film' mired in stasis . 
this is the first full scale wwii flick from hong kong's john woo . he's not good with people . 
patchy combination of soap opera , low-tech magic realism and , at times , ploddingly sociological commentary . 
[stevens is] so stoked to make an important film about human infidelity and happenstance that he tosses a kitchen sink onto a story already overladen with plot conceits . 
so boring that even its target audience talked all the way through it . 
one of the more glaring signs of this movie's servitude to its superstar is the way it skirts around any scenes that might have required genuine acting from ms . spears . 
hollywood ending is the most disappointing woody allen movie ever . he has a great cast and a great idea . but the execution is a flop with the exception of about six gags that really work . 
 . . . generically , forgettably pleasant from start to finish . 
it's just hard to believe that a life like this can sound so dull . 
when not wallowing in its characters' frustrations , the movie is busy contriving false , sitcom-worthy solutions to their problems . 
an overstylized , pur�ed m�lange of sex , psychology , drugs and philosophy . sometimes entertaining , sometimes indulgent -- but never less than pure wankery . 
'lovely and amazing , ' unhappily , is neither . . . excessively strained and contrived . 
ringu is a disaster of a story , full of holes and completely lacking in chills . ignore the reputation , and ignore the film . 
this one is a few bits funnier than malle's dud , if only because the cast is so engagingly messing around like slob city reductions of damon runyon crooks . 
'it's painful to watch witherspoon's talents wasting away inside unnecessary films like legally blonde and sweet home abomination , i mean , alabama . '
a plodding teen remake that's so mechanical you can smell the grease on the plot twists . 
trying to figure out the rules of the country bear universe -- when are bears bears and when are they like humans , only hairier -- would tax einstein's brain . 
even in terms of the low-grade cheese standards on which it operates , it never quite makes the grade as tawdry trash . 
amidst the action , the script carries arnold ( and the viewers ) into the forbidden zone of sympathizing with terrorist motivations by presenting the " other side of the story . " 
rife with nutty cliches and far too much dialogue . 
it's a 100-year old mystery that is constantly being interrupted by elizabeth hurley in a bathing suit . 
 . . . one big laugh , three or four mild giggles , and a whole lot of not much else . 
too intensely focused on the travails of being hal hartley to function as pastiche , no such thing is hartley's least accessible screed yet . 
kenneth branagh's energetic sweet-and-sour performance as a curmudgeonly british playwright grounds this overstuffed , erratic dramedy in which he and his improbably forbearing wife contend with craziness and child-rearing in los angeles . 
director uwe boll and writer robert dean klein fail to generate any interest in an unsympathetic hero caught up in an intricate plot that while cleverly worked out , cannot overcome blah characters . 
ms . phoenix is completely lacking in charm and charisma , and is unable to project either esther's initial anomie or her eventual awakening . 
the movie fails to portray its literarily talented and notorious subject as anything much more than a dirty old man . 
extremely bad . 
a clich�d and shallow cautionary tale about the hard-partying lives of gay men . 
the fetid underbelly of fame has never looked uglier . 
a little weak -- and it isn't that funny . 
while it is welcome to see a chinese film depict a homosexual relationship in a mature and frank fashion , lan yu never catches dramatic fire . 
the script boasts some tart tv-insider humor , but the film has not a trace of humanity or empathy . 
despite the pyrotechnics , narc is strictly by the book . 
in both the writing and cutting , it does not achieve the kind of dramatic unity that transports you . you end up simply admiring this bit or that , this performance or that . 
cacoyannis is perhaps too effective in creating an atmosphere of dust-caked stagnation and labored gentility . 
worth seeing once , but its charm quickly fades . 
the original wasn't a good movie but this remake makes it look like a masterpiece ! 
one suspects that craven endorses they simply because this movie makes his own look much better by comparison . 
gere gives a good performance in a film that doesn't merit it . 
your appreciation of it will depend on what experiences you bring to it and what associations you choose to make . 
includes too much obvious padding . 
there's no palpable chemistry between lopez and male lead ralph fiennes , plus the script by working girl scribe kevin wade is workmanlike in the extreme . 
i'm not sure which half of dragonfly is worse : the part where nothing's happening , or the part where something's happening , but it's stupid . 
don't expect any subtlety from this latest entry in the increasingly threadbare gross-out comedy cycle . 
the only camouflage carvey should now be considering is a paper bag to wear over his head when he goes out into public , to avoid being recognized as the man who bilked unsuspecting moviegoers . 
shot like a postcard and overacted with all the boozy self-indulgence that brings out the worst in otherwise talented actors . . . 
spain's greatest star wattage doesn't overcome the tumult of maudlin tragedy . 
 . . . a movie that , quite simply , shouldn't have been made . 
conforms itself with creating a game of 'who's who' . . . where the characters' moves are often more predictable than their consequences . 
looks and feels like a low-budget hybrid of scarface or carlito's way . 
the script is a tired one , with few moments of joy rising above the stale material . 
suffers from all the excesses of the genre . 
the verdict : two bodies and hardly a laugh between them . 
the latest adam sandler assault and possibly the worst film of the year . 
downbeat , period-perfect biopic hammers home a heavy-handed moralistic message . 
while the film is competent , it's also uninspired , lacking the real talent and wit to elevate it beyond its formula to the level of classic romantic comedy to which it aspires . 
they ought to be a whole lot scarier than they are in this tepid genre offering . 
it's harmless , diverting fluff . but it's hard to imagine a more generic effort in the genre . 
it's just plain lurid when it isn't downright silly . 
comedy troupe broken lizard's first movie is very funny but too concerned with giving us a plot . 
pap invested in undergraduate doubling subtexts and ridiculous stabs at existentialism reminding of the discovery of the wizard of god in the fifth trek flick . 
a horror movie with seriously dumb characters , which somewhat dilutes the pleasure of watching them stalked by creepy-crawly bug things that live only in the darkness . 
it's a film with an idea buried somewhere inside its fabric , but never clearly seen or felt . 
'all in all , reign of fire will be a good ( successful ) rental . '
occasionally funny , sometimes inspiring , often boring . 
a movie in which two not very absorbing characters are engaged in a romance you can't wait to see end . 
the predominantly amateur cast is painful to watch , so stilted and unconvincing are the performances . 
who are 'they' ? well , they're 'they' . they're the unnamed , easily substitutable forces that serve as whatever terror the heroes of horror movies try to avoid . they exist for hushed lines like " they're back ! " , " they're out there ! " and " they're coming ! " 
elegantly crafted but emotionally cold , a puzzle whose intricate construction one can admire but is difficult to connect with on any deeper level . 
were dylan thomas alive to witness first-time director ethan hawke's strained chelsea walls , he might have been tempted to change his landmark poem to , 'do not go gentle into that good theatre . '
the story has its redundancies , and the young actors , not very experienced , are sometimes inexpressive . 
i'm sure the filmmaker would disagree , but , honestly , i don't see the point . it's a visual rorschach test and i must have failed . 
the film is really closer to porn than a serious critique of what's wrong with this increasingly pervasive aspect of gay culture . 
murder by numbers just doesn't add up . 
clare peploe's airless movie adaptation could use a little american pie-like irreverence . 
video games are more involving than this mess . 
clayburgh and tambor are charming performers ; neither of them deserves eric schaeffer . 
a pale xerox of other , better crime movies . 
 . . . a hokey piece of nonsense that tries too hard to be emotional . 
illiterate , often inert sci-fi action thriller . 
a perfect example of rancid , well-intentioned , but shamelessly manipulative movie making . 
the adventure doesn't contain half the excitement of balto , or quarter the fun of toy story 2 . 
essentially a collection of bits -- and they're all naughty . 
a mess . the screenplay does too much meandering , norton has to recite bland police procedural details , fiennes wanders around in an attempt to seem weird and distanced , hopkins looks like a drag queen . 
the screenplay by james eric , james horton and director peter o'fallon . . . is so pat it makes your teeth hurt . 
before it takes a sudden turn and devolves into a bizarre sort of romantic comedy , steven shainberg's adaptation of mary gaitskill's harrowing short story . . . is a brilliantly played , deeply unsettling experience . 
solaris is rigid and evasive in ways that soderbergh's best films , " erin brockovich , " " out of sight " and " ocean's eleven , " never were . 
seems like something american and european gay movies were doing 20 years ago . 
in the process of trimming the movie to an expeditious 84 minutes , director roger kumble seems to have dumped a whole lot of plot in favor of . . . outrageous gags . 
you can see the would-be surprises coming a mile away , and the execution of these twists is delivered with a hammer . thumbs down . 
the characters are paper thin and the plot is so cliched and contrived that it makes your least favorite james bond movie seem as cleverly plotted as the usual suspects . 
 . . . del toro maintains a dark mood that makes the film seem like something to endure instead of enjoy . 
the movie eventually snaps under the strain of its plot contrivances and its need to reassure . 
the real question this movie poses is not 'who ? ' but 'why ? '
now here's a sadistic bike flick that would have made vittorio de sica proud . 
a movie that's about as overbearing and over-the-top as the family it depicts . 
a movie in which laughter and self-exploitation merge into jolly soft-porn 'empowerment . '
occasionally interesting but essentially unpersuasive , a footnote to a still evolving story . 
if we're to slap protagonist genevieve leplouff because she's french , do we have that same option to slap her creators because they're clueless and inept ? 
moretti plays giovanni , a psychiatrist who predictably finds it difficult to sustain interest in his profession after the family tragedy . too predictably , in fact . 
alternative medicine obviously has its merits . . . but ayurveda does the field no favors . 
this thing works on no level whatsoever for me . 
it follows the basic plot trajectory of nearly every schwarzenegger film : someone crosses arnie . arnie blows things up . 
ice age posits a heretofore unfathomable question : is it possible for computer-generated characters to go through the motions ? 
an incoherent jumble of a film that's rarely as entertaining as it could have been . 
 . . . they missed the boat . 
more dutiful than enchanting . . . terribly episodic and lacking the spark of imagination that might have made it an exhilarating treat . 
laconic and very stilted in its dialogue , this indie flick never found its audience , probably because it's extremely hard to relate to any of the characters . 
the comedy death to smoochy is a rancorous curiosity : a movie without an apparent audience . 
barney's ideas about creation and identity don't really seem all that profound , at least by way of what can be gleaned from this three-hour endurance test built around an hour's worth of actual material . 
affleck merely creates an outline for a role he still needs to grow into , a role that ford effortlessly filled with authority . 
cinematic pyrotechnics aside , the only thing avary seems to care about are mean giggles and pulchritude . it makes sense that he went back to school to check out the girls -- his film is a frat boy's idea of a good time . 
the narrative is so consistently unimaginative that probably the only way to have saved the film is with the aid of those wisecracking mystery science theater 3000 guys . 
nothing more or less than an outright bodice-ripper -- it should have ditched the artsy pretensions and revelled in the entertaining shallows . 
a living testament to the power of the eccentric and the strange . the fact that it isn't very good is almost beside the point . 
feels less like a cousin to blade runner than like a bottom-feeder sequel in the escape from new york series . 
what might have been acceptable on the printed page of iles' book does not translate well to the screen . 
if oscar had a category called best bad film you thought was going to be really awful but wasn't , guys would probably be duking it out with the queen of the damned for the honor . 
a poky and pseudo-serious exercise in sham actor workshops and an affected malaise . 
mediocre fable from burkina faso . 
fessenden has nurtured his metaphors at the expense of his narrative , but he does display an original talent . 
since the movie is based on a nicholas sparks best seller , you know death is lurking around the corner , just waiting to spoil things . 
bottom-rung new jack city wannabe . 
fincher takes no apparent joy in making movies , and he gives none to the audience . 
it's mildly amusing , but i certainly can't recommend it . 
nicholas nickleby celebrates the human spirit with such unrelenting dickensian decency that it turned me ( horrors ! ) into scrooge . 
fear dot com is more frustrating than a modem that disconnects every 10 seconds . 
full of flatulence jokes and mild sexual references , kung pow ! is the kind of movie that's critic-proof , simply because it aims so low . 
may cause you to bite your tongue to keep from laughing at the ridiculous dialog or the oh-so convenient plot twists . 
there are just too many characters saying too many clever things and getting into too many pointless situations . where's the movie here ? 
a dark , dull thriller with a parting shot that misfires . 
lacking substance and soul , crossroads comes up shorter than britney's cutoffs . 
cassavetes thinks he's making dog day afternoon with a cause , but all he's done is to reduce everything he touches to a shrill , didactic cartoon . 
buries an interesting storyline about morality and the choices we make underneath such a mountain of clich�s and borrowed images that it might more accurately be titled mr . chips off the old block . 
although sensitive to a fault , it's often overwritten , with a surfeit of weighty revelations , flowery dialogue , and nostalgia for the past and roads not taken . 
it's so badly made on every level that i'm actually having a hard time believing people were paid to make it . 
without non-stop techno or the existential overtones of a kieslowski morality tale , maelstr�m is just another winter sleepers . 
nicks , seemingly uncertain what's going to make people laugh , runs the gamut from stale parody to raunchy sex gags to formula romantic comedy . 
'a' for creativity but comes across more as a sketch for a full-length comedy . 
if there's one thing this world needs less of , it's movies about college that are written and directed by people who couldn't pass an entrance exam . 
the script kicks in , and mr . hartley's distended pace and foot-dragging rhythms follow . 
[e]ventually , every idea in this film is flushed down the latrine of heroism . 
i am sorry that i was unable to get the full brunt of the comedy . 
no telegraphing is too obvious or simplistic for this movie . 
looks and feels like a project better suited for the small screen . 
in its best moments , resembles a bad high school production of grease , without benefit of song . 
indifferently implausible popcorn programmer of a movie . 
it's inoffensive , cheerful , built to inspire the young people , set to an unending soundtrack of beach party pop numbers and aside from its remarkable camerawork and awesome scenery , it's about as exciting as a sunburn . 
his comedy premises are often hackneyed or just plain crude , calculated to provoke shocked laughter , without following up on a deeper level . 
christina ricci comedy about sympathy , hypocrisy and love is a misfire . 
at times , the suspense is palpable , but by the end there's a sense that the crux of the mystery hinges on a technicality that strains credulity and leaves the viewer haunted by the waste of potential . 
they should have called it gutterball . 
thekids will probably stay amused at the kaleidoscope of big , colorful characters . mom and dad can catch some quality naptime along the way . 
it's too self-important and plodding to be funny , and too clipped and abbreviated to be an epic . 
the best that can be said about the work here of scottish director ritchie . . . is that he obviously doesn't have his heart in it . 
less dizzying than just dizzy , the jaunt is practically over before it begins . 
slick piece of cross-promotion . 
taylor appears to have blown his entire budget on soundtrack rights and had nothing left over for jokes . 
it believes it's revealing some great human truths , when , in reality , it's churning ground that has long passed the point of being fertile . 
by turns pretentious , fascinating , ludicrous , provocative and vainglorious . 
it all drags on so interminably it's like watching a miserable relationship unfold in real time . 
villeneuve spends too much time wallowing in bibi's generic angst ( there are a lot of shots of her gazing out windows ) . 
[t]here's only so much anyone can do with a florid , overplotted , anne rice rock 'n' roll vampire novel before the built-in silliness of the whole affair defeats them . 
it's another video movie photographed like a film , with the bad lighting that's often written off as indie film naturalism . 
the techno tux is good for a few laughs , as are chan and hewitt , but when such a good design turns out to be a cheap knockoff , we can't recommend anything but a rental for the tuxedo . 
i got a headache watching this meaningless downer . 
apart from dazzling cinematography , we've seen just about everything in blue crush in one form or the other . 
too much of the humor falls flat . 
detox is ultimately a pointless endeavor . 
van wilder doesn't bring anything new to the proverbial table , but it does possess a coherence absent in recent crass-a-thons like tomcats , freddy got fingered , and slackers . 
the piquant story needs more dramatic meat on its bones . 
very special effects , brilliantly bold colors and heightened reality can't hide the giant achilles' heel in " stuart little 2 " : there's just no story , folks . 
the plot combines the blues brothers and almost famous ( but with bears , and a g rating ) , with an excruciating dollop of disney sentimentality mixed in for good measure . 
no way i can believe this load of junk . 
 " roger michell ( " notting hill " ) directs a morality thriller . " 
it's dumb , but more importantly , it's just not scary . 
there is no pleasure in watching a child suffer . just embarrassment and a vague sense of shame . 
the movie's accumulated force still feels like an ugly knot tightening in your stomach . but is that knot from dramatic tension or a symptom of artistic malnutrition ? 
even with a green mohawk and a sheet of fire-red flame tattoos covering his shoulder , however , kilmer seems to be posing , rather than acting . and that leaves a hole in the center of the salton sea . 
there's just no currency in deriding james bond for being a clich�d , doddering , misogynistic boy's club . 
when the film ended , i felt tired and drained and wanted to lie on my own deathbed for a while . 
full of witless jokes , dealing in broad stereotypes and outrageously unbelievable scenarios , and saddled with a general air of misogyny
the film's hackneyed message is not helped by the thin characterizations , nonexistent plot and pretentious visual style . 
the iditarod lasts for days - this just felt like it did . 
 it feels like an after-school special gussied up with some fancy special effects , and watching its rote plot points connect is about as exciting as gazing at an egg timer for 93 minutes . 
this movie is maddening . it conveys a simple message in a visual style that is willfully overwrought . 
should have been someone else-
the film is based on truth and yet there is something about it that feels incomplete , as if the real story starts just around the corner . 
why make a documentary about these marginal historical figures ? wouldn't one about their famous dad , author of death in venice , etc . , be more valuable ? 
the lower your expectations , the more you'll enjoy it . 
rarely has leukemia looked so shimmering and benign . 
� is an arthritic attempt at directing by callie khouri . i had to look away - this was god awful . 
even in this less-than-magic kingdom , reese rules . 
velocity represents everything wrong with ''independent film'' as a commodified , sold-out concept on the american filmmaking scene . 
just one bad idea after another . 
because of an unnecessary and clumsy last scene , 'swimfan' left me with a very bad feeling . 
though moonlight mile is replete with acclaimed actors and actresses and tackles a subject that's potentially moving , the movie is too predictable and too self-conscious to reach a level of high drama . 
a movie that hovers somewhere between an acute character study and a trite power struggle . 
i can't recommend it . but it's surprisingly harmless . 
corpus collosum -- while undeniably interesting -- wore out its welcome well before the end credits rolled about 45 minutes in . 
the last 20 minutes are somewhat redeeming , but most of the movie is the same teenage american road-trip drek we've seen before - only this time you have to read the fart jokes
it's hard to like a film about a guy who is utterly unlikeable , and shiner , starring michael caine as an aging british boxing promoter desperate for a taste of fame and fortune , is certainly that . 
a by-the-numbers effort that won't do much to enhance the franchise . 
involves two mysteries -- one it gives away and the other featuring such badly drawn characters that its outcome hardly matters . 
overall the film feels like a low-budget tv pilot that could not find a buyer to play it on the tube . 
it's of the quality of a lesser harrison ford movie - six days , seven nights , maybe , or that dreadful sabrina remake . 
it appears that something has been lost in the translation to the screen . 
despite all evidence to the contrary , this clunker has somehow managed to pose as an actual feature movie , the kind that charges full admission and gets hyped on tv and purports to amuse small children and ostensible adults . 
shrewd but pointless . 
an unclassifiably awful study in self- and audience-abuse . 
sluggish , tonally uneven . 
this movie is something of an impostor itself , stretching and padding its material in a blur of dead ends and distracting camera work . 
hey arnold ! the movie could have been made 40 years ago , and parents' appreciation of it may depend on whether they consider that a good thing . 
this one is definitely one to skip , even for horror movie fanatics . 
excessive , profane , packed with cartoonish violence and comic-strip characters . 
once the 50 year old benigni appears as the title character , we find ourselves longing for the block of wood to come back . 
a working class " us vs . them " opera that leaves no heartstring untugged and no liberal cause unplundered . 
if the movie succeeds in instilling a wary sense of 'there but for the grace of god , ' it is far too self-conscious to draw you deeply into its world . 
there are simply too many ideas floating around -- part farce , part sliding doors , part pop video -- and yet failing to exploit them . 
it takes a strange kind of laziness to waste the talents of robert forster , anne meara , eugene levy , and reginald veljohnson all in the same movie . 
we haven't seen such hilarity since say it isn't so ! 
expect the same-old , lame-old slasher nonsense , just with different scenery . 
the cold turkey would've been a far better title . 
the idea of 49-year-old roberto benigni playing the wooden boy pinocchio is scary enough . the reality of the new live-action pinocchio he directed , cowrote and starred in borders on the grotesque . 
the ga-zillionth airhead movie about a wife in distress who resorts to desperate measures . 
zaidan's script has barely enough plot to string the stunts together and not quite enough characterization to keep the faces straight . 
try as i may , i can't think of a single good reason to see this movie , even though everyone in my group extemporaneously shouted , 'thank you ! ' when leguizamo finally plugged an irritating character late in the movie . 
while it's nice to watch a movie that hasn't been focus-grouped into tedium , yu's cinematic alchemy produces nearly as much lead as gold . 
it treats women like idiots . 
though catch me if you can isn't badly made , the fun slowly leaks out of the movie . 
just an average comedic dateflick but not a waste of time . 
a valueless kiddie paean to pro basketball underwritten by the nba . 
impostor has a handful of thrilling moments and a couple of good performances , but the movie doesn't quite fly . for starters , the story is just too slim . 
so much facile technique , such cute ideas , so little movie . 
the experience of going to a film festival is a rewarding one ; the experiencing of sampling one through this movie is not . 
the film takes the materials of human tragedy and dresses them in lovely costumes , southern california locations and star power . 
it has its moments of swaggering camaraderie , but more often just feels generic , derivative and done to death . 
almost gags on its own gore . 
how do you spell clich� ? 
it's sweet , harmless , dumb , occasionally funny and about as compelling as a fishing show . 
the moviegoing equivalent of going to a dinner party and being forced to watch the host and hostess's home video of their baby's birth . 
while [hill] has learned new tricks , the tricks alone are not enough to salvage this lifeless boxing film . 
in the real world , an actor this uncharismatically beautiful would have a r�sum� loaded with credits like " girl in bar #3 . " 
too much of it feels unfocused and underdeveloped . 
under 15 ? a giggle a minute . over age 15 ? big fat waste of time . 
hey arnold ! the movie is what happens when you blow up small potatoes to 10 times their natural size , and it ain't pretty . 
sometimes seems less like storytelling than something the otherwise compelling director needed to get off his chest . 
this is not the undisputed worst boxing movie ever , but it's certainly not a champion - the big loser is the audience . 
you really have to wonder how on earth anyone , anywhere could have thought they'd make audiences guffaw with a script as utterly diabolical as this . 
in the end , we are left with something like two ships passing in the night rather than any insights into gay love , chinese society or the price one pays for being dishonest . 
chokes on its own depiction of upper-crust decorum . 
well-nigh unendurable . . . though the picture strains to become cinematic poetry , it remains depressingly prosaic and dull . 
i thought my own watch had stopped keeping time as i slogged my way through clockstoppers . 
while much of the cast has charm -- especially allodi and nolden -- the performers are sunk by the film's primitive approach to the mechanics of comedy . 
this directorial debut from music video show-off higuchinsky is all flash . 
yes , ballistic is silly . unfortunately , it's not silly fun unless you enjoy really bad movies . 
the twist that ends the movie is the one with the most emotional resonance , but twists are getting irritating , and this is the kind of material where the filmmakers should be very careful about raising eyebrows . 
the longer the movie goes , the worse it gets , but it's actually pretty good in the first few minutes . 
while it's genuinely cool to hear characters talk about early rap records ( sugar hill gang , etc . ) , the constant referencing of hip-hop arcana can alienate even the savviest audiences . 
not only unfunny , but downright repellent . 
care deftly captures the wonder and menace of growing up , but he never really embraces the joy of fuhrman's destructive escapism or the grace-in-rebellion found by his characters . 
forced , familiar and thoroughly condescending . 
does little more than play an innocuous game of fill-in- the-blanks with a tragic past . 
k-19 exploits our substantial collective fear of nuclear holocaust to generate cheap hollywood tension . 
has a long and clunky ending . . . which forces the audience to fidget through ten pseudo-serious minutes while waiting for the ending credits and the deleted scenes montage to break the audience's awkward silence
a ragbag of promising ideas and failed narrative , of good acting and plain old bad filmmaking . 
whaley's determination to immerse you in sheer , unrelenting wretchedness is exhausting . 
uncommonly stylish but equally silly . . . the picture fails to generate much suspense , nor does it ask searching enough questions to justify its pretensions . 
the entire movie is about a boring , sad man being boring and sad . 
the plot convolutions ultimately add up to nothing more than jerking the audience's chain . 
confirms the nagging suspicion that ethan hawke would be even worse behind the camera than he is in front of it . 
made with no discernible craft and monstrously sanctimonious in dealing with childhood loss . 
it's a trifle of a movie , with a few laughs surrounding an unremarkable soft center . 
holden caulfield did it better . 
a synthesis of cliches and absurdities that seems positively decadent in its cinematic flash and emptiness . 
oh come on . like you couldn't smell this turkey rotting from miles away . 
if it's seldom boring , well , it's also rarely coherent . 
simplistic fluff-ball of whimsy . 
not exactly the bees knees
it does nothing new with the old story , except to show fisticuffs in this sort of stop-go slow motion that makes the gang rumbles look like they're being streamed over a 28k modem . 
the kind of spectacularly misconceived enterprise that only a sophisticated cinephile could have perpetrated . 
makes for some truly odd , at times confusing , kids entertainment . . . but at least this time there's some centered storytelling to go along with all the weird stuff . 
the film contains no good jokes , no good scenes , barely a moment when carvey's saturday night live-honed mimicry rises above the level of embarrassment . 
jacquot's rendering of puccini's tale of devotion and double-cross is more than just a filmed opera . in his first stab at the form , jacquot takes a slightly anarchic approach that works only sporadically . 
chabrol has taken promising material for a black comedy and turned it instead into a somber chamber drama . 
it's as if you're watching a movie that was made in 1978 but not released then because it was so weak , and it has been unearthed and released now , when it has become even weaker . 
this is nothing but familiar territory . 
in execution , this clever idea is far less funny than the original , killers from space . 
one of the more irritating cartoons you will see this , or any , year . 
a broad , melodramatic estrogen opera that's pretty toxic in its own right . 
too slow , too long and too little happens . 
the film's few ideas are stretched to the point of evaporation ; the whole central section is one big chase that seems to have no goal and no urgency . it's just filler . 
sacrifices the value of its wealth of archival foot-age with its less-than-objective stance . 
utterly lacking in charm , wit and invention , roberto benigni's pinocchio is an astonishingly bad film . 
a hamfisted romantic comedy that makes our girl the hapless facilitator of an extended cheap shot across the mason-dixon line . 
scores no points for originality , wit , or intelligence . it's a cookie-cutter movie , a cut-and-paste job . 
they takes a long time to get to its gasp-inducing ending . 
barely gets off the ground . 
even on those rare occasions when the narrator stops yammering , miller's hand often feels unsure . 
pumpkin means to be an outrageous dark satire on fraternity life , but its ambitions far exceed the abilities of writer adam larson broder and his co-director , tony r . abrams , in their feature debut . 
at its best , queen is campy fun like the vincent price horror classics of the '60s . at its worst , it implodes in a series of very bad special effects . 
from the opening scenes , it's clear that all about the benjamins is a totally formulaic movie . 
it takes a certain kind of horror movie to qualify as 'worse than expected , ' but ghost ship somehow manages to do exactly that . 
on the bright side , it contains jesse ventura's best work since the xfl . 
despite impeccable acting . . . and a script that takes some rather unexpected ( even , at times , preposterous ) turns , love is just too , too precious in the end . 
a tv style murder mystery with a few big screen moments ( including one that seems to be made for a different film altogether ) . 
by getting myself wrapped up in the visuals and eccentricities of many of the characters , i found myself confused when it came time to get to the heart of the movie . 
too often , the viewer isn't reacting to humor so much as they are wincing back in repugnance . 
what's next ? the porky's revenge : ultimate edition ? 
dilbert without the right-on satiric humor . 
manages to show life in all of its banality when the intention is quite the opposite . 
do not see this film . 
minority report is exactly what the title indicates , a report . 
delivers the same old same old , tarted up with latin flava and turned out by hollywood playas . 
if you believe any of this , i can make you a real deal on leftover enron stock that will double in value a week from friday . 
to call the other side of heaven " appalling " would be to underestimate just how dangerous entertainments like it can be . 
in exactly 89 minutes , most of which passed as slowly as if i'd been sitting naked on an igloo , formula 51 sank from quirky to jerky to utter turkey . 
if only the story about a multi-million dollar con bothered to include the con . 
i'd have to say the star and director are the big problems here . 
without the dark spookiness of crystal lake camp , the horror concept completely loses its creepy menace . 
it's like every bad idea that's ever gone into an after-school special compiled in one place , minus those daytime programs' slickness and sophistication ( and who knew they even had any ? ) . 
while the resident evil games may have set new standards for thrills , suspense , and gore for video games , the movie really only succeeds in the third of these . 
for close to two hours the audience is forced to endure three terminally depressed , mostly inarticulate , hyper dysfunctional families for the price of one . 
to my taste , the film's comic characters come perilously close to being amoses and andys for a new generation . 
what the director can&#8217 ; t do is make either of val kilmer&#8217 ; s two personas interesting or worth caring about . 
in an effort , i suspect , not to offend by appearing either too serious or too lighthearted , it offends by just being wishy-washy . 
it's difficult to imagine the process that produced such a script , but here's guessing that spray cheese and underarm noises played a crucial role . 
harland williams is so funny in drag he should consider permanent sex-reassignment . 
 . . . nothing scary here except for some awful acting and lame special effects . 
it's not that kung pow isn't funny some of the time -- it just isn't any funnier than bad martial arts movies are all by themselves , without all oedekerk's impish augmentation . 
a very long movie , dull in stretches , with entirely too much focus on meal preparation and igloo construction . 
not an objectionable or dull film ; it merely lacks everything except good intentions . 
a science-fiction pastiche so lacking in originality that if you stripped away its inspirations there would be precious little left . 
once [kim] begins to overplay the shock tactics and bait-and-tackle metaphors , you may decide it's too high a price to pay for a shimmering picture postcard . 
the words , 'frankly , my dear , i don't give a damn , ' have never been more appropriate . 
what's next : " my mother the car ? " 
all the amped-up tony hawk-style stunts and thrashing rap-metal can't disguise the fact that , really , we've been here , done that . 
a sequel that's much too big for its britches . 
so unremittingly awful that labeling it a dog probably constitutes cruelty to canines . 
what was once original has been co-opted so frequently that it now seems pedestrian . 
a perplexing example of promise unfulfilled , despite many charming moments . 
for all the writhing and wailing , tears , rage and opium overdoses , there's no sense of actual passion being washed away in love's dissolution . 
a coarse and stupid gross-out . 
a nightmare date with a half-formed wit done a great disservice by a lack of critical distance and a sad trust in liberal arts college bumper sticker platitudes . 
doesn't offer much besides glib soullessness , raunchy language and a series of brutal set pieces . . . that raise the bar on stylized screen violence . 
there's something with potential here , but the movie decides , like lavinia , to go the conservative route . 
it's one pussy-ass world when even killer-thrillers revolve around group therapy sessions . 
the stripped-down approach does give the film a certain timeless quality , but the measured pace and lack of dramatic inflection can also seem tedious . 
but the power of these [subjects] is obscured by the majority of the film that shows a stationary camera on a subject that could be mistaken for giving a public oration , rather than contributing to a film's narrative . 
rarely has so much money delivered so little entertainment . 
tries to add some spice to its quirky sentiments but the taste is all too familiar . 
paid in full is so stale , in fact , that its most vibrant scene is one that uses clips from brian de palma's scarface . that's a cheat . 
harrison's flowers puts its heart in the right place , but its brains are in no particular place at all . 
this re-do is so dumb and so exploitative in its violence that , ironically , it becomes everything that the rather clumsy original was railing against . 
a string of rehashed sight gags based in insipid vulgarity . 
the movie is dawn of the dead crossed with john carpenter's ghosts of mars , with zombies not as ghoulish as the first and trains not as big as the second . 
basically a static series of semi-improvised ( and semi-coherent ) raps between the stars . 
too restrained to be a freak show , too mercenary and obvious to be cerebral , too dull and pretentious to be engaging . . . the isle defies an easy categorization . 
an unpredictable blend of gal-pal smart talk , romantic comedy and dark tragedy that bites off considerably more than writer/director john mckay can swallow . 
it's one of those baseball pictures where the hero is stoic , the wife is patient , the kids are as cute as all get-out and the odds against success are long enough to intimidate , but short enough to make a dream seem possible . 
 " the time machine " is a movie that has no interest in itself . it doesn't believe in itself , it has no sense of humor�it's just plain bored . 
 . . . a hollow joke told by a cinematic gymnast having too much fun embellishing the misanthropic tale to actually engage it . 
a morose little soap opera about three vapid , insensitive people who take turns hurting each other . it's a feature-length adaptation of one of those " can this marriage be saved ? " columns from ladies home journal . . . 
the film's essentially over by the meet-cute . 
i'm sure if you're a hartley fan , you might enjoy yourself . . . me , i didn't care for it . 
it's about following your dreams , no matter what your parents think . socrates motions for hemlock . 
the script isn't very good ; not even someone as gifted as hoffman ( the actor ) can make it work . 
walter hill's pulpy , stylized boxing melodrama undisputed nearly overcomes its questionable in-the-ring match-up with solid fight choreography and gritty prison authenticity . 
it has all the excitement of eating oatmeal . 
it's hard to know whether or not to recommend this film because for every thing it does right there's at least one and occasionally two things it gets ever so wrong . 
although there are several truly jolting scares , there's also an abundance of hackneyed dialogue and more silly satanic business than you can shake a severed limb at . 
i'll bet the video game is a lot more fun than the film . 
star trek : nemesis meekly goes where nearly every star trek movie has gone before . wince-inducing dialogue , thrift-shop costumes , prosthetic makeup by silly putty and kmart blue-light-special effects all conspire to test trekkie loyalty . 
like all abstract art , the film does not make this statement in an easily accessible way , and -- unless prewarned -- it would be very possible for a reasonably intelligent person to sit through its tidal wave of imagery and not get this vision at all . 
i don't mind having my heartstrings pulled , but don't treat me like a fool . 
 . . . although this idea is " new " the results are tired . 
i'm guessing the director is a magician . after all , he took three minutes of dialogue , 30 seconds of plot and turned them into a 90-minute movie that feels five hours long . 
an unencouraging threefold expansion on the former mtv series , accompanying the stunt-hungry dimwits in a random series of collected gags , pranks , pratfalls , dares , injuries , etc . 
the script is a dim-witted pairing of teen-speak and animal gibberish . 
its well of thorn and vinegar ( and simple humanity ) has long been plundered by similar works featuring the insight and punch this picture so conspicuously lacks . 
for all its impressive craftsmanship , and despite an overbearing series of third-act crescendos , lily chou-chou never really builds up a head of emotional steam . 
don't be fooled by the impressive cast list - eye see you is pure junk . 
not since freddy got fingered has a major release been so painful to sit through . 
the documentary does little , apart from raising the topic , to further stoke the conversation . 
plays like a volatile and overlong w magazine fashion spread . 
a better title , for all concerned , might be swept under the rug . 
this movie seems to have been written using mad-libs . there can be no other explanation . hilariously inept and ridiculous . 
vera's technical prowess ends up selling his film short ; he smoothes over hard truths even as he uncovers them . 
[a] shapeless blob of desperate entertainment . 
feels too formulaic and too familiar to produce the transgressive thrills of early underground work . 
generic thriller junk . teens only . 
given how heavy-handed and portent-heavy it is , this could be the worst thing soderbergh has ever done . 
a by-the-numbers patient/doctor pic that covers all the usual ground
a dumb movie with dumb characters doing dumb things and you have to be really dumb not to see where this is going . 
stealing harvard aspires to comedic grand larceny but stands convicted of nothing more than petty theft of your time . 
pretension , in its own way , is a form of bravery . for this reason and this reason only -- the power of its own steadfast , hoity-toity convictions -- chelsea walls deserves a medal . 
with the exception of some fleetingly amusing improvisations by cedric the entertainer as perry's boss , there isn't a redeeming moment here . 
it's a grab bag of genres that don't add up to a whole lot of sense . 
movie fans , get ready to take off . . . the other direction . 
[director] o'fallon manages to put some lovely pictures up on the big screen , but his skill at telling a story -- he also contributed to the screenplay -- falls short . 
the intent is almost exactly the same [as the full monty] . all that's missing is the spontaneity , originality and delight . 
no one but a convict guilty of some truly heinous crime should have to sit through the master of disguise . 
even the finest chef can't make a hotdog into anything more than a hotdog , and robert de niro can't make this movie anything more than a trashy cop buddy comedy . 
there's too much falseness to the second half , and what began as an intriguing look at youth fizzles into a dull , ridiculous attempt at heart-tugging . 
it's not without its pleasures , but i'll stick with the tune . 
miller is playing so free with emotions , and the fact that children are hostages to fortune , that he makes the audience hostage to his swaggering affectation of seriousness . 
despite the evocative aesthetics evincing the hollow state of modern love life , the film never percolates beyond a monotonous whine . 
more maudlin than sharp . 
this is an egotistical endeavor from the daughter of horror director dario argento ( a producer here ) , but her raw performance and utter fearlessness make it strangely magnetic . 
it's slow -- very , very slow . it's not the ultimate depression-era gangster movie . that's pure pr hype . 
characters still need to function according to some set of believable and comprehensible impulses , no matter how many drugs they do or how much artistic license avary employs . 
comes . . . uncomfortably close to coasting in the treads of the bicycle thief . 
visually rather stunning , but ultimately a handsome-looking bore , the true creativity would have been to hide treasure planet entirely and completely reimagine it . 
stealing harvard is evidence that the farrelly bros . -- peter and bobby -- and their brand of screen comedy are wheezing to an end , along with green's half-hearted movie career . 
there seems to be no clear path as to where the story's going , or how long it's going to take to get there . 
if you're a wwf fan , or you related to the people who watched the robots getting butchered in a . i . , you'll probably like rollerball . 
i don't think i laughed out loud once . and when you're talking about a slapstick comedy , that's a pretty big problem . 
it's so mediocre , despite the dynamic duo on the marquee , that we just can't get no satisfaction . 
slapstick buffoonery can tickle many a preschooler's fancy , but when it costs a family of four about $40 to see a film in theaters , why spend money on a dog like this when you can rent a pedigree instead ? 
 . . . turns so unforgivably trite in its last 10 minutes that anyone without a fortified sweet tooth will likely go into sugar shock . 
the notion that bombing buildings is the funniest thing in the world goes entirely unexamined in this startlingly unfunny comedy . 
my reaction in a word : disappointment . his last movie was poetically romantic and full of indelible images , but his latest has nothing going for it . 
it kinda works and qualifies as cool at times , but is just too lame to work or be cool at others . 
sustains its dreamlike glide through a succession of cheesy coincidences and voluptuous cheap effects , not the least of which is rebecca romijn-stamos . 
intriguing documentary which is emotionally diluted by focusing on the story's least interesting subject . 
a non-mystery mystery . 
feels haphazard , as if the writers mistakenly thought they could achieve an air of frantic spontaneity by simply tossing in lots of characters doing silly stuff and stirring the pot . 
what an embarrassment . 
for each chuckle there are at least 10 complete misses , many coming from the amazingly lifelike tara reid , whose acting skills are comparable to a cardboard cutout . 
in its own way , joshua is as blasphemous and nonsensical as a luis bu�uel film without the latter's attendant intelligence , poetry , passion , and genius . 
i've always dreamed of attending cannes , but after seeing this film , it's not that big a deal . 
the vintage is pure '87 , with a halfhearted twist on its cautionary message : fatal attraction = don't have an affair with a nutjob ; unfaithful = don't if you're married to one . 
a workshop mentality prevails . 
it cannot be enjoyed , even on the level that one enjoys a bad slasher flick , primarily because it is dull . yes , dull . 
pumpkin wants to have it both ways . 
director uwe boll and the actors provide scant reason to care in this crude '70s throwback . 
[w]hile long on amiable monkeys and worthy environmentalism , jane goodall's wild chimpanzees is short on the thrills the oversize medium demands . 
outer-space buffs might love this film , but others will find its pleasures intermittent . 
this piece of channel 5 grade trash is , quite frankly , an insult to the intelligence of the true genre enthusiast . 
an occasionally funny , but overall limp , fish-out-of-water story . 
a bloated gasbag thesis grotesquely impressed by its own gargantuan aura of self-importance . . . 
it's mighty tedious for the viewer who has to contend with unpleasant characters , hit-and-miss performances and awkwardly staged scenes . 
as a rumor of angels reveals itself to be a sudsy tub of supernatural hokum , not even ms . redgrave's noblest efforts can redeem it from hopeless sentimentality . 
new best friend's playboy-mansion presentation of college life is laugh-out-loud ludicrous . 
an appalling 'ace ventura' rip-off that somehow manages to bring together kevin pollak , former wrestler chyna and dolly parton . if any of them list this 'credit' on their resumes in the future , that'll be much funnier than anything in the film . . . 
the humor is forced and heavy-handed , and occasionally simply unpleasant . 
scorsese at his best makes gangster films that are equally lovely but also relentlessly brutal and brutally intelligent ; perdition , meanwhile , reads more like driving miss daisy than goodfellas . 
while the script starts promisingly , it loses steam towards the middle and never really develops beyond attacking obvious target . 
as the latest bid in the tv-to-movie franchise game , i spy makes its big-screen entry with little of the nervy originality of its groundbreaking small-screen progenitor . 
this isn't even madonna's swept away . this is her blue lagoon . 
the director knows how to apply textural gloss , but his portrait of sex-as-war is strictly sitcom . 
 . . . the film suffers from a lack of humor ( something needed to balance out the violence ) . . . 
burns never really harnesses to full effect the energetic cast . 
an overemphatic , would-be wacky , ultimately tedious sex farce . 
has all the depth of a wading pool . 
this is the sort of burly action flick where one coincidence pummels another , narrative necessity is a drunken roundhouse , and whatever passes for logic is a factor of the last plot device left standing . 
the so-inept- it's-surreal dubbing ( featuring the voices of glenn close , regis philbin and breckin meyer ) brings back memories of cheesy old godzilla flicks . 
 . . . the movie is just a plain old monster . 
if this disposable tissue has one wild card , it's john turturro , who's simply fab as a spanish butler with a foot fetish . 
one long string of cliches . 
a noble failure . 
fancy a real downer ? [leigh] lays it on so thick this time that it feels like a suicide race . 
professionally speaking , it's tempting to jump ship in january to avoid ridiculous schlock like this shoddy suspense thriller . 
nelson's brutally unsentimental approach . . . sucks the humanity from the film , leaving behind an horrific but weirdly unemotional spectacle . 
weaves a spell over you , with its disturbingly close-up look at damaged psyches and its subtle undercurrents of danger . but its awkward structure keeps breaking the spell . 
at once half-baked and overheated . 
there's a solid woman- finding-herself story somewhere in here , but you'd have to dig pretty deep to uncover it . 
i still can't relate to stuart : he's a mouse , for cryin' out loud , and all he does is milk it with despondent eyes and whine that nobody treats him human enough . 
[serry] wants to blend politics and drama , an admirable ambition . it's too bad that the helping hand he uses to stir his ingredients is also a heavy one . 
by the miserable standards to which the slasher genre has sunk , . . . actually pretty good . of course , by more objective measurements it's still quite bad . 
the only entertainment you'll derive from this choppy and sloppy affair will be from unintentional giggles � several of them . 
sam mendes has become valedictorian at the school for soft landings and easy ways out . 
l�stima por schwarzenegger , pero es hora de que deje la estafeta a las nuevas generaciones . 
exactly what it claims to be -- a simple diversion for the kids . 
its story may be a thousand years old , but why did it have to seem like it took another thousand to tell it to us ? 
woefully pretentious . 
the problem with this film is that it lacks focus . i sympathize with the plight of these families , but the movie doesn't do a very good job conveying the issue at hand . 
a momentary escape from the summer heat and the sedentary doldrums that set in at this time of year . 
 . . . think of it as american pie on valium . 
dull , lifeless , and amateurishly assembled . 
puportedly " based on true events , " a convolution of language that suggests it's impossible to claim that it is " based on a true story " with a straight face . 
 . . . a plotline that's as lumpy as two-day old porridge . . . the filmmakers' paws , sad to say , were all over this " un-bear-able " project ! 
 . . . irritating soul-searching garbage . 
it's a bad thing when a movie has about as much substance as its end credits blooper reel . 
with its dogged hollywood naturalism and the inexorable passage of its characters toward sainthood , windtalkers is nothing but a sticky-sweet soap . 
some of it is clever , but it is never melodic/
a relative letdown . 
better to just call it abc kiarostami . for aids and africa are nothing more than part of the scenery . 
no aspirations to social import inform the movie version . this is a shameless sham , calculated to cash in on the popularity of its stars . 
manages to be somewhat well-acted , not badly art-directed and utterly unengaging no matter how hard it tries to be thrilling , touching or , yikes , uproarious . 
warmed-over hash . 
this rather superficial arthouse middle-brow film knows how to please a crowd , and that's about all it does well . 
it's clear the filmmakers weren't sure where they wanted their story to go , and even more clear that they lack the skills to get us to this undetermined destination . 
as vulgar as it is banal . 
a puzzling experience . 
you wonder why enough wasn't just a music video rather than a full-length movie . 
the film's tone and pacing are off almost from the get-go . 
the talented and clever robert rodriguez perhaps put a little too much heart into his first film and didn't reserve enough for his second . 
more whiny downer than corruscating commentary . 
tambor and clayburgh make an appealing couple � he's understated and sardonic , she's appealingly manic and energetic . both deserve better . 
suffocated by its fussy script and uptight characters , this musty adaptation is all the more annoying since it's been packaged and sold back to us by hollywood . 
coughs and sputters on its own postmodern conceit . 
a wildly inconsistent emotional experience . 
sit through this one , and you won't need a magic watch to stop time ; your dvd player will do it for you . 
a sometimes tedious film . 
teen movies have really hit the skids . 
there are plot holes big enough for shamu the killer whale to swim through . 
 . . . plays like somebody spliced random moments of a chris rock routine into what is otherwise a cliche-riddled but self-serious spy thriller . 
nasty , ugly , pointless and depressing , even if you hate clowns . 
what is 100% missing here is a script of even the most elemental literacy , an inkling of genuine wit , and anything resembling acting . 
does paint some memorable images . . . , but makhmalbaf keeps her distance from the characters
it uses the pain and violence of war as background material for color . 
just not campy enough
the movie , directed by mick jackson , leaves no cliche unturned , from the predictable plot to the characters straight out of central casting . 
it's everything you don't go to the movies for . 
like watching a dress rehearsal the week before the show goes up : everything's in place but something's just a little off-kilter . 
the affectionate loopiness that once seemed congenital to demme's perspective has a tough time emerging from between the badly dated cutesy-pie mystery scenario and the newfangled hollywood post-production effects . 
for all its technical virtuosity , the film is so mired in juvenile and near-xenophobic pedagogy that it's enough to make one pine for the day when godard can no longer handle the rigors of filmmaking . 
american chai encourages rueful laughter at stereotypes only an indian-american would recognize . and the lesson , in the end , is nothing new . 
it made me want to wrench my eyes out of my head and toss them at the screen . 
due to some script weaknesses and the casting of the director's brother , the film trails off into inconsequentiality . 
 . . . plot holes so large and obvious a marching band might as well be stomping through them in clown clothes , playing a college football fight song on untuned instruments . 
so devoid of any kind of intelligible story that it makes films like xxx and collateral damage seem like thoughtful treatises
combining quick-cut editing and a blaring heavy metal much of the time , beck seems to be under the illusion that he's shooting the latest system of a down video . 
dragonfly has no atmosphere , no tension -- nothing but costner , flailing away . it's a buggy drag . 
works hard to establish rounded characters , but then has nothing fresh or particularly interesting to say about them . 
the action switches between past and present , but the material link is too tenuous to anchor the emotional connections that purport to span a 125-year divide . 
nonsensical , dull " cyber-horror " flick is a grim , hollow exercise in flat scares and bad acting . 
instead of hiding pinocchio from critics , miramax should have hidden it from everyone . 
manages to be both repulsively sadistic and mundane . 
a great ensemble cast can't lift this heartfelt enterprise out of the familiar . 
there ought to be a directing license , so that ed burns can have his revoked . 
the structure the film takes may find matt damon and ben affleck once again looking for residuals as this officially completes a good will hunting trilogy that was never planned . 
whereas last year's exemplary sexy beast seemed to revitalize the british gangster movie , this equally brutal outing merely sustains it . 
 . . . a boring parade of talking heads and technical gibberish that will do little to advance the linux cause . 
green might want to hang onto that ski mask , as robbery may be the only way to pay for his next project . 
i can take infantile humor . . . but this is the sort of infantile that makes you wonder about changing the director and writer's diapers . 
there isn't nearly enough fun here , despite the presence of some appealing ingredients . 
the tale of tok ( andy lau ) , a sleek sociopath on the trail of o ( takashi sorimachi ) , the most legendary of asian hitmen , is too scattershot to take hold . 
directed in a paint-by-numbers manner . 
a cheerful enough but imminently forgettable rip-off of [besson's] earlier work . 
a lackluster , unessential sequel to the classic disney adaptation of j . m . barrie's peter pan . 
samira makhmalbaf's new film blackboards is much like the ethos of a stream of consciousness , although , it's unfortunate for the viewer that the thoughts and reflections coming through are torpid and banal
 . . . routine , harmless diversion and little else . 
late marriage's stiffness is unlikely to demonstrate the emotional clout to sweep u . s . viewers off their feet . 
this time mr . burns is trying something in the martin scorsese street-realist mode , but his self-regarding sentimentality trips him up again . 
while there's something intrinsically funny about sir anthony hopkins saying 'get in the car , bitch , ' this jerry bruckheimer production has little else to offer
it's hampered by a lifetime-channel kind of plot and a lead actress who is out of her depth . 
let's hope -- shall we ? -- that the 'true story' by which all the queen's men is allegedly " inspired " was a lot funnier and more deftly enacted than what's been cobbled together onscreen . 
is there a group of more self-absorbed women than the mother and daughters featured in this film ? i don't think so . nothing wrong with performances here , but the whiney characters bugged me . 
there is very little dread or apprehension , and though i like the creepy ideas , they are not executed with anything more than perfunctory skill . 
if you've ever entertained the notion of doing what the title of this film implies , what sex with strangers actually shows may put you off the idea forever . 
in the end , the movie collapses on its shaky foundation despite the best efforts of director joe carnahan . 
adults will wish the movie were less simplistic , obvious , clumsily plotted and shallowly characterized . but what are adults doing in the theater at all ? 
sticky sweet sentimentality , clumsy plotting and a rosily myopic view of life in the wwii-era mississippi delta undermine this adaptation . 
it's another stale , kill-by-numbers flick , complete with blade-thin characters and terrible , pun-laden dialogue . 
every time you look , sweet home alabama is taking another bummer of a wrong turn . 
partway through watching this saccharine , easter-egg-colored concoction , you realize that it is made up of three episodes of a rejected tv show . 
the overall effect is less like a children's movie than a recruitment film for future hollywood sellouts . 
portentous and pretentious , the weight of water is appropriately titled , given the heavy-handedness of it drama . 
a fitfully amusing romp that , if nothing else , will appeal to fans of malcolm in the middle and its pubescent star , frankie muniz . 
jason x is positively anti-darwinian : nine sequels and 400 years later , the teens are none the wiser and jason still kills on auto-pilot . 
to say this was done better in wilder's some like it hot is like saying the sun rises in the east . 
at the very least , if you don't know anything about derrida when you walk into the theater , you won't know much more when you leave . 
the actors are appealing , but elysian fields is idiotic and absurdly sentimental . 
as 'chick flicks' go , this one is pretty miserable , resorting to string-pulling rather than legitimate character development and intelligent plotting . 
the only excitement comes when the credits finally roll and you get to leave the theater . 
there's no emotional pulse to solaris . with an emotional sterility to match its outer space setting , soderbergh's spectacular swing for the fence yields only a spectacular whiff . 
it can't decide if it wants to be a mystery/thriller , a romance or a comedy . 
denis o'neill's script avoids the prime sports cliche , a last-second goal to win the championship , but it neglects few others . 
the character of zigzag is not sufficiently developed to support a film constructed around him . 
one of those pictures whose promising , if rather precious , premise is undercut by amateurish execution . 
serving sara doesn't serve up a whole lot of laughs . 
the most hopelessly monotonous film of the year , noteworthy only for the gimmick of being filmed as a single unbroken 87-minute take . 
with virtually no interesting elements for an audience to focus on , chelsea walls is a triple-espresso endurance challenge . 
stale , futile scenario . 
deadeningly dull , mired in convoluted melodrama , nonsensical jargon and stiff-upper-lip laboriousness . 
a misogynistic piece of filth that attempts to pass itself off as hip , young adult entertainment . 
like the chelsea's denizens . . . burdette's collage-form scenario tends to over-romanticize the spiritual desolation of the struggling artiste . 
it's basically an overlong episode of tales from the crypt . 
the film makes a fatal mistake : it asks us to care about a young man whose only apparent virtue is that he is not quite as unpleasant as some of the people in his life . 
another in-your-face wallow in the lower depths made by people who have never sung those blues . 
shaky close-ups of turkey-on-rolls , stubbly chins , liver spots , red noses and the filmmakers new bobbed do draw easy chuckles but lead nowhere . 
i can't quite recommend it -- it's too patched together -- but i almost can ; it's the kind of movie that makes you want to like it . 
complete lack of originality , cleverness or even visible effort
though perry and hurley make inspiring efforts to breathe life into the disjointed , haphazard script by jay scherick and david ronn , neither the actors nor director reginald hudlin can make it more than fitfully entertaining . 
something akin to a japanese alice through the looking glass , except that it seems to take itself far more seriously . 
it takes talent to make a lifeless movie about the most heinous man who ever lived . 
on the whole , the movie lacks wit , feeling and believability to compensate for its incessant coarseness and banality . 
the story and the friendship proceeds in such a way that you're watching a soap opera rather than a chronicle of the ups and downs that accompany lifelong friendships . 
offers very little genuine romance and even fewer laughs . . . a sad sitcom of a movie , largely devoid of charm . 
makes for a pretty unpleasant viewing experience . 
the movie fails to live up to the sum of its parts . 
although huppert's intensity and focus has a raw exhilaration about it , the piano teacher is anything but fun . 
it showcases carvey's talent for voices , but not nearly enough and not without taxing every drop of one's patience to get to the good stuff . 
bad . very bad . stultifyingly , dumbfoundingly , mind-numbingly bad . 
may reawaken discussion of the kennedy assassination but this fictional film looks made for cable rather than for the big screen . 
if looking for a thrilling sci-fi cinematic ride , don't settle for this imposter . 
not really bad so much as distasteful : we need kidnapping suspense dramas right now like we need doomsday thrillers . 
the result is a gaudy bag of stale candy , something from a halloween that died . 
davis . . . is so enamored of her own creation that she can't see how insufferable the character is . 
the man from elysian fields is a cold , bliss-less work that groans along thinking itself some important comment on how life throws us some beguiling curves . 
the messages of compassion and mercy are clearly , squarely and specifically expounded via computer animated old testament tale of jonah and the whale . determined to be fun , and bouncy , with energetic musicals , the humor didn't quite engage this adult . 
historical dramas fused with love triangle is a well worn conceit . but this films lacks the passion required to sell the material . 
long time dead ? not nearly long enough . 
nothing more substantial than a fitfully clever doodle . 
a solid film . . . but more conscientious than it is truly stirring . 
there's not enough here to justify the almost two hours . 
the x potion gives the quickly named blossom , bubbles and buttercup supernatural powers that include extraordinary strength and laser-beam eyes , which unfortunately don't enable them to discern flimsy screenplays . 
perceptive in its vision of nascent industrialized world politics as a new art form , but far too clunky , didactic and saddled with scenes that seem simply an ill fit for this movie . 
verbinski implements every hack-artist trick to give us the ooky-spookies . 
mcconaughey's fun to watch , the dragons are okay , not much fire in the script . 
an unwise amalgam of broadcast news and vibes . 
skins has a right to yawp , and we have a right to our grains of salt . 
who needs love like this ? 
hit and miss as far as the comedy goes and a big ole' miss in the way of story . 
returning aggressively to his formula of dimwitted comedy and even dimmer characters , sandler , who also executive produces , has made a film that makes previous vehicles look smart and sassy . 
exists then as an occasionally insightful acting exercise . 
trite , banal , cliched , mostly inoffensive . 
mattei is tiresomely grave and long-winded , as if circularity itself indicated profundity . 
it's not original , and , robbed of the element of surprise , it doesn't have any huge laughs in its story of irresponsible cops who love to play pranks . 
whenever its story isn't bogged down by idiocy involving the cia and a lost u . s . satellite , hunter -- starring irwin and his american wife/colleague , terri -- is a movie children should enjoy . 
it offers little beyond the momentary joys of pretty and weightless intellectual entertainment . 
a sequence of ridiculous shoot-'em-up scenes . 
nothing in waking up in reno ever inspired me to think of its inhabitants as anything more than markers in a screenplay . 
i'm just too bored to care . 
irwin is a man with enough charisma and audacity to carry a dozen films , but this particular result is ultimately held back from being something greater . 
not a stereotype is omitted nor a clich� left unsaid . 
as befits its title , this pg-13-rated piffle is ultimately as threatening as the snuggle fabric softener bear . 
attempts by this ensemble film to impart a message are so heavy-handed that they instead pummel the audience . 
it all feels like a monty python sketch gone horribly wrong . 
nervous breakdowns are not entertaining . 
scorsese doesn't give us a character worth giving a damn about . 
a beautifully made piece of unwatchable drivel . 
like being trapped at a perpetual frat party . . . how can something so gross be so boring ? 
this is so bad . 
even film silliness needs a little gravity , beyond good hair and humping . 
i felt sad for lise not so much because of what happens as because she was captured by this movie when she obviously belongs in something lighter and sunnier , by rohmer , for example . 
prurient playthings aside , there's little to love about this english trifle . 
this is a train wreck of an action film -- a stupefying attempt by the filmmakers to force-feed james bond into the mindless xxx mold and throw 40 years of cinematic history down the toilet in favor of bright flashes and loud bangs . 
the film flat lines when it should peak and is more missed opportunity and trifle than dark , decadent truffle . 
it's played in the most straight-faced fashion , with little humor to lighten things up . the heavy-handed film is almost laughable as a consequence . 
van wilder brings a whole new meaning to the phrase 'comedy gag . ' at least one scene is so disgusting that viewers may be hard pressed to retain their lunch . 
a disappointment for those who love alternate versions of the bard , particularly ones that involve deep fryers and hamburgers . 
the film tries too hard to be funny and tries too hard to be hip . the end result is a film that's neither . 
every nanosecond of the the new guy reminds you that you could be doing something else far more pleasurable . something like scrubbing the toilet . or emptying rat traps . or doing last year's taxes with your ex-wife . 
scooby dooby doo / and shaggy too / you both look and sound great . / but daphne , you're too buff / fred thinks he's tough / and velma - wow , you've lost weight ! 
is the time really ripe for a warmed-over james bond adventure , with a village idiot as the 007 clone ? 
there's enough melodrama in this magnolia primavera to make pta proud yet director muccino's characters are less worthy of puccini than they are of daytime television . 
however it may please those who love movies that blare with pop songs , young science fiction fans will stomp away in disgust . 
the humor isn't as sharp , the effects not as innovative , nor the story as imaginative as in the original . but it could have been worse . 
some of their jokes work , but most fail miserably and in the end , pumpkin is far more offensive than it is funny . 
even horror fans will most likely not find what they're seeking with trouble every day ; the movie lacks both thrills and humor . 
comes off like a rejected abc afterschool special , freshened up by the dunce of a screenwriting 101 class . . . . designed to provide a mix of smiles and tears , " crossroads " instead provokes a handful of unintentional howlers and numerous yawns . 
it seems to me the film is about the art of ripping people off without ever letting them consciously know you have done so
it's just disappointingly superficial -- a movie that has all the elements necessary to be a fascinating , involving character study , but never does more than scratch the surface . 
the title not only describes its main characters , but the lazy people behind the camera as well . 
sometimes it feels as if it might have been made in the '70s or '80s , and starred chevy chase and goldie hawn . 
schaeffer has to find some hook on which to hang his persistently useless movies , and it might as well be the resuscitation of the middle-aged character . 
demands too much of most viewers . 
the story drifts so inexorably into cliches about tortured ( and torturing ) artists and consuming but impossible love that you can't help but become more disappointed as each overwrought new sequence plods on . 
it should be mentioned that the set design and interiors of the haunted vessel are more than effectively creepy and moodily lit . so i just did . 
shamelessly sappy and , worse , runs away from its own provocative theme . 
aggravating and tedious . 
the ring just left me cold and wet like i was out in the seattle drizzle without rainwear . 
the film seems a dead weight . the lack of pace kills it , although , in a movie about cancer , this might be apt . 
for anyone who grew up on disney's 1950 treasure island , or remembers the 1934 victor fleming classic , this one feels like an impostor . 
a clutchy , indulgent and pretentious travelogue and diatribe against . . . well , just stuff . watching scarlet diva , one is poised for titillation , raw insight or both . instead , we just get messy anger , a movie as personal therapy . 
meandering , sub-aquatic mess : it's so bad it's good , but only if you slide in on a freebie . 
the ending is a cop-out . what happens to john q ? i don't have an i am sam clue . 
has the feel of an unedited personal journal . 
remember when bond had more glamour than clamor ? no more . 
cry havoc and let slip the dogs of cheese , indeed . 
this charmless nonsense ensues amid clanging film references that make jay and silent bob's excellent adventure seem understated . 
it doesn't quite deserve the gong , but there are more fascinating acts than " confessions of a dangerous mind . " 
the subject of swinging still seems ripe for a documentary -- just not this one . 
 . . . hudlin is stuck trying to light a fire with soggy leaves . 
unlike his directorial efforts , la femme nikita and the professional , the transporter lacks besson's perspective as a storyteller . 
the overall effect is so completely inane that one would have to be mighty bored to even think of staying with this for more than , say , ten . . . make that three minutes . 
lacks depth . 
most of the supporting characters in eastwood films are weak , as are most of the subplots . this one's weaker than most . 
there's no real reason to see it , and no real reason not to . 
audiences will find no mention of political prisoners or persecutions that might paint the castro regime in less than saintly tones . 
under-rehearsed and lifeless
the film takes too long getting to the good stuff , then takes too long figuring out what to do next . 
you can practically smell the patchouli oil . 
to say analyze that is de niro's best film since meet the parents sums up the sad state of his recent career . 
the actors don't inhabit their roles -- they're trapped by them , forced to change behavior in bizarre unjustified fashion and spout dialog that consists mostly of platitudes . 
an often-deadly boring , strange reading of a classic whose witty dialogue is treated with a baffling casual approach
this film was made to get laughs from the slowest person in the audience -- just pure slapstick with lots of inane , inoffensive screaming and exaggerated facial expressions . 
consists of a plot and jokes done too often by people far more talented than ali g
another week , another gross-out college comedy--ugh . 
laughably , irredeemably awful . 
moderately involving despite bargain-basement photography and hackneyed romance . 
there is no insight into the anguish of heidi's life -- only a depiction of pain , today's version of greek tragedy , the talk-show guest decrying her fate . 
the editing is chaotic , the photography grainy and badly focused , the writing unintentionally hilarious , the direction unfocused , the performances as wooden . 
when [de palma's] bad , he's really bad , and femme fatale ranks with the worst he has done . 
tadpole is emblematic of the witless ageism afflicting films : young is cool , and too young is too cool . 
i doubt anyone will remember the picture by the time christmas really rolls around , but maybe it'll be on video by then . 
uncertain in tone . . . a garbled exercise in sexual politics , a junior varsity short cuts by way of very bad things . 
all's well that ends well , and rest assured , the consciousness-raising lessons are cloaked in gross-out gags . 
the only thing worse than your substandard , run-of-the-mill hollywood picture is an angst-ridden attempt to be profound . 
if you think that jennifer lopez has shown poor judgment in planning to marry ben affleck , wait till you see maid in manhattan . 
stars matthew perry and elizabeth hurley illicit more than a chuckle , and more jokes land than crash , but ultimately serving sara doesn't distinguish itself from the herd . 
it's best to avoid imprisonment with the dull , nerdy folks that inhabit cherish . 
culkin exudes none of the charm or charisma that might keep a more general audience even vaguely interested in his bratty character . 
in the end , ted bundy's only justification is the director's common but unexplored fascination with the frustrated maniac ; there's no larger point , and little social context . 
 . . . ( like ) channel surfing between the discovery channel and a late-night made-for-cable action movie . 
a movie that , rather than skip along the seine , more or less slogs its way through soggy paris , tongue uncomfortably in cheek . 
shot perhaps 'artistically' with handheld cameras and apparently no movie lights by joaquin baca-asay , the low-budget production swings annoyingly between vertigo and opacity . 
imagine a really bad community theater production of west side story without the songs . 
soul is what's lacking in every character in this movie and , subsequently , the movie itself . 
a one-trick pony whose few t&a bits still can't save itself from being unoriginal , unfunny and unrecommendable . 
the worst kind of independent ; the one where actors play dress down hicks and ponderously mope around trying to strike lightning as captured by their 1970s predecessors
it may be a prize winner , but teacher is a bomb . 
the production values are up there . the use of cgi and digital ink-and-paint make the thing look really slick . the voices are fine as well . the problem , it is with most of these things , is the script . 
it's got its heart in the right place , but it also wilts after awhile . 
proves that a movie about goodness is not the same thing as a good movie . 
well , it does go on forever . 
this overproduced and generally disappointing effort isn't likely to rouse the rush hour crowd . 
topkapi this is not . 
if shayamalan wanted to tell a story about a man who loses his faith , why didn't he just do it , instead of using bad sci-fi as window dressing ? 
ethan hawke has always fancied himself the bastard child of the beatnik generation and it's all over his chelsea walls . 
equal parts bodice-ripper and plodding costume drama . 
i'm not suggesting that you actually see it , unless you're the kind of person who has seen every wim wenders film of the '70s . 
while the film misfires at every level , the biggest downside is the paucity of laughter in what's supposed to be a comedy . 
if you liked the 1982 film then , you'll still like it now . 
a 93-minute condensation of a 26-episode tv series , with all of the pitfalls of such you'd expect . 
guillen rarely gets beneath the surface of things . she lists ingredients , but never mixes and stirs . 
audiences can be expected to suspend their disbelief only so far -- and that does not include the 5 o'clock shadow on the tall wooden kid as he skips off to school . 
to imagine the life of harry potter as a martial arts adventure told by a lobotomized woody allen is to have some idea of the fate that lies in store for moviegoers lured to the mediocrity that is kung pow : enter the fist . 
it delivers some chills and sustained unease , but flounders in its quest for deeper meaning . 
credibility levels are low and character development a non-starter . 
i would have preferred a transfer down the hall to mr . holland's class for the music , or to robin williams's lecture so i could listen to a teacher with humor , passion , and verve . 
for the most part , the ingredients are there . but an unwillingness to explore beyond the surfaces of her characters prevents nettelbeck's film from coming together . 
an earnest , heartrending look at the divide between religious fundamentalists and their gay relatives . it's also heavy-handed and devotes too much time to bigoted views . 
a mawkish , implausible platonic romance that makes chaplin's city lights seem dispassionate by comparison . 
yes , one enjoys seeing joan grow from awkward young woman to strong , determined monarch , but her love for the philandering philip only diminishes her stature . 
it's a film that hinges on its casting , and glover really doesn't fit the part . 
this is a throwaway , junk-food movie whose rap soundtrack was better tended to than the film itself . 
 . . . with the candy-like taste of it fading faster than 25-cent bubble gum , i realized this is a throwaway movie that won't stand the test of time . it's a trifle . 
literally nothing in the pool is new , but if you grew up on the stalker flicks of the 1980's this one should appease you for 90 minutes . 
arguably the year's silliest and most incoherent movie . 
anyway , for one reason or another , crush turns into a dire drama partway through . after that , it just gets stupid and maudlin . too bad , but thanks to some lovely comedic moments and several fine performances , it's not a total loss . 
chao was chen kaige's assistant for years in china . he has not learnt that storytelling is what the movies are about . 
a mixed bag of a comedy that can't really be described as out of this world . 
unwieldy contraption . 
the film is a travesty of the genre and even as spoof takes itself too seriously . 
marries the amateurishness of the blair witch project with the illogic of series 7 : the contenders to create a completely crass and forgettable movie . 
the piano teacher is the sort of movie that discourages american audiences from ever wanting to see another foreign film . 
if it's another regurgitated action movie you're after , there's no better film than half past dead . 
so what is the point ? lovingly choreographed bloodshed taking place in a pristine movie neverland , basically . 
this is junk food cinema at its greasiest . 
when it's all wet , blue crush is highly enjoyable . when it's on dry land , though , this surfer-girl melodrama starts gasping like a beached grouper . 
most new movies have a bright sheen . some , like ballistic , arrive stillborn . . . looking like the beaten , well-worn video box cover of seven years into the future . 
the story is naturally poignant , but first-time screenwriter paul pender overloads it with sugary bits of business . 
you see robert de niro singing - and dancing to - west side story show tunes . choose your reaction : a . ) that sure is funny ! b . ) that sure is pathetic ! 
a sermonizing and lifeless paean to teenage dullards . 
this dramatically shaky contest of wills only reiterates the old hollywood saw : evil is interesting and good is boring . 
before long , the film starts playing like general hospital crossed with a saturday night live spoof of dog day afternoon . 
the charms of willful eccentricity , at least as evidenced by this latest cinematic essay , are beginning to wear a bit thin . 
instead of accurately accounting a terrible true story , the film's more determined to become the next texas chainsaw massacre . but what about the countless other people who'd merely like to watch a solid tale about a universally interesting soul ? 
a silly , self-indulgent film about a silly , self-indulgent filmmaker . 
scarlet diva has a voyeuristic tug , but all in all it's a lot less sensational than it wants to be . 
the character is too forced and overwritten to be funny or believable much of the time , and clayburgh doesn't always improve the over-the-top mix . 
flashy , pretentious and as impenetrable as morvern's thick , working-class scottish accent . 
a battle between bug-eye theatre and dead-eye matinee . 
the movie is virtually without context -- journalistic or historical . what's worse is that pelosi knows it . 
 . . . instead go rent " shakes the clown " , a much funnier film with a similar theme and an equally great robin williams performance . 
lame , haphazard teen comedy . 
it's the kind of movie that ends up festooning u . s . art house screens for no reason other than the fact that it's in french ( well , mostly ) with english subtitles and is magically 'significant' because of that . 
this miserable excuse of a movie runs on empty , believing flatbush machismo will get it through . 
expect to be reminded of other , better films , especially seven , which director william malone slavishly copies . 
nair stuffs the film with dancing , henna , ornamentation , and group song , but her narrative clich�s and telegraphed episodes smell of old soap opera . 
it's getting harder and harder to ignore the fact that hollywood isn't laughing with us , folks . it's laughing at us . 
might have been better off as a documentary , with less of mr . eyre's uninspired dramatics and more of his sense of observation and outrage . 
every good actor needs to do his or her own hamlet . for benigni it wasn't shakespeare whom he wanted to define his career with but pinocchio . it might as well have been problem child iv . 
arnold's jump from little screen to big will leave frowns on more than a few faces . 
both awful and appealing . 
the lack of opposing viewpoints soon grows tiresome -- the film feels more like a series of toasts at a testimonial dinner than a documentary . 
nothing plot-wise is worth e-mailing home about . 
we are left with a superficial snapshot that , however engaging , is insufficiently enlightening and inviting . 
helmer devito . . . attempts to do too many things in this story about ethics , payola , vice , murder , kids' tv and revenge . 
it wouldn't be my preferred way of spending 100 minutes or $7 . 00 . 
i hated every minute of it . 
[t]hose same extremes prevent us from taking its message seriously , and the stepford wives mentality doesn't work in a modern context . 
obvious politics and rudimentary animation reduce the chances that the appeal of hey arnold ! the movie will reach far beyond its core demographic . 
there's no mistaking the fact that this hybrid misses the impact of the disney classic , and even that of the excellent 1934 mgm version . 
a simple , sometimes maddeningly slow film that has just enough charm and good acting to make it interesting , but is ultimately pulled under by the pacing and lack of creativity within . 
roger michell , who did an appealing job directing persuasion and notting hill in england , gets too artsy in his american debut . 
there is an almost poignant dimension to the way that every major stunt seagal's character . . . performs is shot from behind , as if it could fool us into thinking that we're not watching a double . 
anthony hopkins ? big deal ! we've already seen the prequel to the silence of the lambs and hannibal -- and it was better the first time . 
ostensibly celebrates middle-aged girl power , even as it presents friendship between women as pathetic , dysfunctional and destructive . 
if this is an example of the type of project that robert redford's lab is willing to lend its imprimatur to , then perhaps it's time to rethink independent films . 
pumpkin sits in a patch somewhere between mirthless todd solondzian satire and callow student film . 
not so much funny as aggressively sitcom-cute , it's full of throwaway one-liners , not-quite jokes , and a determined tv amiability that allen personifies . 
it's not that waiting for happiness is a bad film , because it isn't . it's just incredibly dull . 
the sad thing about knockaround guys is its lame aspiration for grasping the coolness vibes when in fact the film isn't as flippant or slick as it thinks it is . 
a cumbersome and cliche-ridden movie greased with every emotional device known to man . 
director ferzan ozpetek creates an interesting dynamic with the members of this group , who live in the same apartment building . but he loses his focus when he concentrates on any single person . 
egoyan's movie is too complicated to sustain involvement , and , if you'll excuse a little critical heresy , too intellectually ambitious . 
it wants to be thought of as a subversive little indie film , but it has all the qualities of a modern situation comedy . 
despite apparent motives to the contrary , it ends up being , like [seinfeld's] revered tv show , about pretty much nothing . 
shadyac shoots his film like an m . night shyamalan movie , and he frequently maintains the same snail's pace ; he just forgot to add any genuine tension . 
plays less like a coming-of-age romance than an infomercial . 
there are a few laughs and clever sight gags scattered about , but not enough to make this anything more than another big-budget bust . 
the story's so preposterous that i didn't believe it for a second , despite the best efforts of everyone involved . 
i've heard that the fans of the first men in black have come away hating the second one . i wonder why . they felt like the same movie to me . 
despite her relentless vim and winsome facial symmetry , witherspoon is just too dialed-up to be america's sweetheart . 
an ultra-low-budget indie debut that smacks more of good intentions than talent . 
birot is a competent enough filmmaker , but her story has nothing fresh or very exciting about it . 
de niro and mcdormand give solid performances , but their screen time is sabotaged by the story's inability to create interest . 
even those of a single digit age will be able to recognize that this story is too goofy . . . even for disney . 
that is essentially what's missing from blackboards -- the sense of something bigger , some ultimate point . 
a compendium of solondz's own worst instincts in under 90 minutes . 
if the title is a jeopardy question , then the answer might be " how does steven seagal come across these days ? " or maybe " how will you feel after an 88-minute rip-off of the rock with action confined to slo-mo gun firing and random glass-shattering ? 
it is a comedy that's not very funny and an action movie that is not very thrilling ( and an uneasy alliance , at that ) . 
the story is familiar from its many predecessors ; like them , it eventually culminates in the not-exactly -stunning insight that crime doesn't pay . 
you'll have more fun setting fire to yourself in the parking lot . you'll be more entertained getting hit by a bus . 
dissing a bond movie is quite like calling a dog stupid , but when it has the temerity to run over two hours , you feel like winding up with a kick . 
ritchie's treatment of the class reversal is majorly ham-fisted , from the repetitive manifestos that keep getting thrown in people's faces to the fact amber is such a joke . 
flat , but with a revelatory performance by michelle williams . 
little more than a frothy vanity project . 
the film goes from being an unusual sci-fi character study to a chase flick that detracts from its ending . 
verbinski substitutes atmosphere for action , tedium for thrills . 
for all its surface frenzy , high crimes should be charged with loitering -- so much on view , so little to offer . 
the sum of all fears is almost impossible to follow -- and there's something cringe-inducing about seeing an american football stadium nuked as pop entertainment . 
alex nohe's documentary plays like a travelogue for what mostly resembles a real-life , big-budget nc-17 version of tank girl . 
the title trapped turns out to be a pretty fair description of how you feel while you're watching this ultra-manipulative thriller . 
the appeal of the vulgar , sexist , racist humour went over my head or -- considering just how low brow it is -- perhaps it snuck under my feet . 
the story really has no place to go since simone is not real�she can't provide any conflict . 
ihops don't pile on this much syrup . 
for the most part , i spy was an amusing lark that will probably rank as one of murphy's better performances in one of his lesser-praised movies . 
focuses on joan's raging hormones and sledgehammers the audience with spanish inquisitions about her " madness " so much that i became mad that i wasted 123 minutes and $9 . 50 on this 21st century torture device . 
this series should have died long ago , but they keep bringing it back another day as punishment for paying money to see the last james bond movie . 
a bit of an unwieldy mess . 
with a story as bizarre and mysterious as this , you don't want to be worrying about whether the ineffectual broomfield is going to have the courage to knock on that door . 
the filmmakers juggle and juxtapose three story lines but fail to come up with one cogent point , unless it's that life stinks , especially for sensitive married women who really love other women . 
the movie feels like it's going to be great , and it carries on feeling that way for a long time , but takeoff just never happens . 
a gimmick in search of a movie : how to get carvey into as many silly costumes and deliver as many silly voices as possible , plot mechanics be damned . 
 . . . the last time i saw a theater full of people constantly checking their watches was during my sats . 
 . . . fifty minutes of tedious adolescent melodramatics followed by thirty-five minutes of inflated nonsense . 
 . . . lacks the punch and verve needed to make this genre soar . 
it's often faintly amusing , but the problems of the characters never become important to us , and the story never takes hold . 
it's tough , astringent , darkly funny and . . . well , it's also generic , untidy , condescending and mild of impact rather than stunning . 
largely a for-fans artifact . 
there's no denying the elaborateness of the artist's conceptions , nor his ability to depict them with outrageous elan , but really the whole series is so much pretentious nonsense , lavishly praised by those who equate obscurity with profundity . 
characters wander into predictably treacherous situations even though they should know better . 
there's plenty of style in guillermo del toro's sequel to the 1998 hit but why do we need 117 minutes to tell a tale that simply can't sustain more than 90 minutes . 
[i]f you've been to more than one indie flick in your life , chances are you've already seen this kind of thing . 
first-time director jo�o pedro rodrigues' unwillingness to define his hero's background or motivations becomes more and more frustrating as the film goes on . 
no reason for anyone to invest their hard-earned bucks into a movie which obviously didn't invest much into itself either . 
a strong first quarter , slightly less so second quarter , and average second half . 
a boring , wincingly cute and nauseatingly politically correct cartoon guaranteed to drive anyone much over age 4 screaming from the theater . 
the vampire thriller blade ii starts off as a wild hoot and then sucks the blood out of its fun toward the end , you can feel your veins cringing from the workout . 
when the first few villians are introduced as " spider " and " snake " you know you're in for a real winner , creativity at its peak . 
an afterschool special without the courage of its convictions . 
the final result makes for adequate entertainment , i suppose , but anyone who has seen chicago on stage will leave the theater feeling they've watched nothing but a pale imitation of the real deal . 
[director] byler may yet have a great movie in him , but charlotte sometimes is only half of one . 
so few movies explore religion that it's disappointing to see one reduce it to an idea that fits in a sampler . 
it's also clear from the start that the transporter is running purely on adrenaline , and once the initial high wears off , the film's shortcomings start to shine through . 
watching it is rather like viewing a long soap opera in which only the first episode was any good . 
it's fun , but a psychological mess , with austin powers bumping his head on the way out of the closet . 
there are touching moments in etoiles , but for the most part this is a dull , dour documentary on what ought to be a joyful or at least fascinating subject . 
overwrought , melodramatic bodice-ripper . 
could the whole plan here have been to produce something that makes fatal attraction look like a classic by comparison ? that's the only sane rationale i can think of for swimfan's existence . 
i didn't laugh at the ongoing efforts of cube , and his skinny buddy mike epps , to make like laurel and hardy 'n the hood . 
the only way this supernatural snore-fest could give anyone a case of the frights is if they were put to sleep by the movie and had a nightmare . 
i wonder what the reaction of israelis will be to this supposedly evenhanded presentation . 
the film would work much better as a video installation in a museum , where viewers would be free to leave . immediately . 
human nature initially succeeds by allowing itself to go crazy , but ultimately fails by spinning out of control . 
[it's] a prison soccer movie starring charismatic tough guy vinnie jones , but it had too much spitting for me to enjoy . 
not even the hanson brothers can save it
the thriller side of this movie is falling flat , as the stalker doesn't do much stalking , and no cop or lawyer grasps the concept of actually investigating the case . 
 . . . [a] strained comedy that jettisons all opportunities for rock to make his mark by serving up the usual chaotic nonsense . 
a sour , nasty offering . 
feels like one of those contrived , only-in -hollywood productions where name actors deliver big performances created for the sole purpose of generating oscar talk . 
obstacles are too easily overcome and there isn't much in the way of character development in the script . 
it tells more than it shows . 
earnest falls short of its ideal predecessor largely due to parker's ill-advised meddling with the timeless source material . 
the film might have been more satisfying if it had , in fact , been fleshed out a little more instead of going for easy smiles . 
pretentious editing ruins a potentially terrific flick . 
not every animated film from disney will become a classic , but forgive me if i've come to expect more from this studio than some 79-minute after-school " cartoon " . 
do not , under any circumstances , consider taking a child younger than middle school age to this wallow in crude humor . 
nothing debases a concept comedy quite like the grinding of bad ideas , and showtime is crammed full of them . 
much-anticipated and ultimately lackluster movie . 
this is really just another genre picture . 
each story on its own could have been expanded and worked into a compelling single feature , but in its current incarnation , storytelling never quite gets over its rather lopsided conception . 
william shatner , as a pompous professor , is the sole bright spot . . . 
a trite psychological thriller designed to keep the audience guessing and guessing -- which is not to be confused with suspecting -- until it comes time to wrap things up and send the viewers home . 
neither funny nor suspenseful nor particularly well-drawn . 
'carente de imaginaci�n , mal dirigida , peor actuada y sin un �pice de romance , es una verdadera p�rdida de tiempo y dinero'
acting , particularly by tambor , almost makes " never again " worthwhile , but [writer/director] schaeffer should follow his titular advice
both stars manage to be funny , but , like the recent i spy , the star chemistry begs the question of whether random gags add up to a movie . 
 " collateral damage " goes by the numbers and reps decent action entertainment until the silly showdown ending that forces the viewer to totally suspend disbelief
'enigma' is a good name for a movie this delibrately obtuse and unapproachable . a waste of good performances . 
a dreary , incoherent , self-indulgent mess of a movie in which a bunch of pompous windbags drone on inanely for two hours . . . a cacophony of pretentious , meaningless prattle . 
i kept thinking over and over again , 'i should be enjoying this . ' but i wasn't . 
as conceived by mr . schaeffer , christopher and grace are little more than collections of quirky traits lifted from a screenwriter's outline and thrown at actors charged with the impossible task of making them jell . 
like so many other allegedly scary movies , it gets so tangled up in the twist that it chokes the energy right out of the very audience it seeks to frighten . 
the essential problem in orange county is that , having created an unusually vivid set of characters worthy of its strong cast , the film flounders when it comes to giving them something to do . 
just like hearst's enormous yacht , it's slow and unwieldy and takes a long time to reach its destination . 
there is not a character in the movie with a shred of plausibility , not an event that is believable , not a confrontation that is not staged , not a moment that is not false . 
where last time jokes flowed out of cho's life story , which provided an engrossing dramatic through line , here the comedian hides behind obviously constructed routines . 
why come up with something even quasi-original , when you can pillage from shirley jackson , richard matheson . . . and puke up something like rose red ? 
a broadly played , lowbrow comedy in which the cast delivers mildly amusing performances and no farm animals were injured by any of the gags . 
 . . . too gory to be a comedy and too silly to be an effective horror film . 
lacks heart , depth and , most of all , purpose . 
though a bit of a patchwork in script and production , a glossy , rich green , environment almost makes the picture work . 
perfectly enjoyable , instantly forgettable , nothing to write home about . 
wasabi is slight fare indeed , with the entire project having the feel of something tossed off quickly ( like one of hubert's punches ) , but it should go down smoothly enough with popcorn . 
somehow both wildly implausible and strangely conventional . 
this ill-fitting tuxedo is strictly off-the-rack . 
is " ballistic " worth the price of admission ? absolutely not . it sucked . would i see it again ? please see previous answer . 
the premise is in extremely bad taste , and the film's supposed insights are so poorly thought-out and substance-free that even a high school senior taking his or her first psychology class could dismiss them . 
sets up a nice concept for its fiftysomething leading ladies , but fails loudly in execution . 
kidman is really the only thing that's worth watching in birthday girl , a film by the stage-trained jez butterworth ( mojo ) that serves as yet another example of the sad decline of british comedies in the post-full monty world . 
imagine the james woods character from videodrome making a home movie of audrey rose and showing it to the kid from the sixth sense and you've imagined the ring . 
this time kaufman's imagination has failed him . 
an intermittently pleasing but mostly routine effort . 
it becomes gimmicky instead of compelling . " interview " loses its overall sense of mystery and becomes a tv episode rather than a documentary that you actually buy into . 
'unfaithful' cheats on itself and retreats to comfortable territory . too bad . 
frenetic but not really funny . 
taken individually or collectively , the stories never add up to as much as they promise . 
if you're not a prepubescent girl , you'll be laughing at britney spears' movie-starring debut whenever it doesn't have you impatiently squinting at your watch . 
a didactic and dull documentary glorifying software anarchy . 
an awful snooze . 
sluggishly directed by episodic tv veteran joe zwick , it's a sitcom without the snap-crackle . 
you could nap for an hour and not miss a thing . 
director clare kilner's debut is never as daft as it should have been . 
new best friend shouldn't have gone straight to video ; it should have gone straight to a mystery science theater 3000 video . 
wallace seems less like he's been burning to tell a war story than he's been itching to somehow tack one together
the thrill is ( long ) gone . 
just plain silly . 
began life as a computer game , then morphed into a movie -- a bad one , of course . 
part comedy , part drama , the movie winds up accomplishing neither in full , and leaves us feeling touched and amused by several moments and ideas , but nevertheless dissatisfied with the movie as a whole . 
godawful boring slug of a movie . 
dull , if not devoid of wit , this shaggy dog longs to frisk through the back alleys of history , but scarcely manages more than a modest , snoozy charm . 
scene-by-scene , things happen , but you'd be hard-pressed to say what or why . 
 . . . an unimaginative , nasty , glibly cynical piece of work . 
it is , by conventional standards , a fairly terrible movie . . . but it is also weirdly fascinating , a ready-made eurotrash cult object . it is also , at times , curiously moving . 
the tug-of-war at the core of beijing bicycle becomes weighed down with agonizing contrivances , overheated pathos and long , wistful gazes . 
vile and tacky are the two best adjectives to describe ghost ship . 
some decent actors inflict big damage upon their reputations . 
being author wells' great-grandson , you'd think filmmaker simon wells would have more reverence for the material . but this costly dud is a far cry from either the book or the beloved film . 
offensive in the way it exploits the hot-button issue of domestic abuse for cheap thrills and disgusting in the manner it repeatedly puts a small child in jeopardy , treating her as little more than a prop to be cruelly tormented . 
mark me down as a non-believer in werewolf films that are not serious and rely on stupidity as a substitute for humor . 
thoughtless , random , superficial humour and a lot of very bad scouse accents
aspires for the piquant but only really achieves a sort of ridiculous sourness . 
accuracy and realism are terrific , but if your film becomes boring , and your dialogue isn't smart , then you need to use more poetic license . 
for all its highfalutin title and corkscrew narrative , the movie turns out to be not much more than a shaggy human tale . 
a soggy , cliche-bound epic-horror yarn that ends up being even dumber than its title . 
one groan-inducing familiarity begets another . 
although based on a real-life person , john , in the movie , is a rather dull person to be stuck with for two hours . 
feeble comedy . 
great story , bad idea for a movie . 
with spy kids 2 : the island of lost dreams writer/director/producer robert rodriguez has cobbled together a film that feels like a sugar high gone awry . 
there is no entry portal in the rules of attraction , and i spent most of the movie feeling depressed by the shallow , selfish , greedy characters . 
it's hard to tell with all the crashing and banging where the salesmanship ends and the movie begins . 
 " my god , i'm behaving like an idiot ! " yes , you are , ben kingsley . 
a dreadful live-action movie . 
divertingly ridiculous , headbangingly noisy . 
an earnest racial-issues picture that might have gotten respectful critical praise in a different era -- say , the '60s . 
a hideous , confusing spectacle , one that may well put the nail in the coffin of any future rice adaptations . 
all i can say is fuhgeddaboutit . 
between bedroom scenes , viewers may find themselves wishing they could roll over and take a nap . 
if you collected all the moments of coherent dialogue , they still wouldn't add up to the time required to boil a four- minute egg . 
despite all the talking , by the time the bloody climax arrives we still don't feel enough of an attachment to these guys to care one way or another . 
every bit as bogus as most disney live action family movies are -- no real plot , no real conflict , no real point . 
a sensual performance from abbass buoys the flimsy story , but her inner journey is largely unexplored and we're left wondering about this exotic-looking woman whose emotional depths are only hinted at . 
never engaging , utterly predictable and completely void of anything remotely interesting or suspenseful . 
spousal abuse is a major problem in contemporary society , but the film reduces this domestic tragedy to florid melodrama . 
oedekerk wrote patch adams , for which he should not be forgiven . why he was given free reign over this project -- he wrote , directed , starred and produced -- is beyond me . 
the creaking , rusty ship makes a fine backdrop , but the ghosts' haunting is routine . 
whatever eyre's failings as a dramatist , he deserves credit for bringing audiences into this hard and bitter place . 
scotland , pa . blurs the line between black comedy and black hole . 
it tries too hard , and overreaches the logic of its own world . 
the whole damn thing is ripe for the jerry springer crowd . it's all pretty cynical and condescending , too . 
i cry for i spy -- or i would if this latest and laziest imaginable of all vintage-tv spinoffs were capable of engendering an emotional response of any kind . 
a boring , formulaic mix of serial killers and stalk'n'slash . 
what you would end up with if you took orwell , bradbury , kafka , george lucas and the wachowski brothers and threw them into a blender . but that's just the problem with it - the director hasn't added enough of his own ingredients . 
with recent tensions rekindled by the kathleen soliah trial and the upcoming trial of sla members emily and william harris , not to mention sept . 11 , its difficult these days to appreciate fire's bright side . 
flaunts its quirky excesses like a new year's eve drunk sporting a paper party hat . 
writhing under dialogue like 'you're from two different worlds' and 'tonight the maid is a lie and this , this is who you are , ' this schlock-filled fairy tale hits new depths of unoriginality and predictability . 
 . . . too slow , too boring , and occasionally annoying . 
is there enough material to merit a documentary on the making of wilco's last album ? 
faultlessly professional but finally slight . 
schmaltzy and unfunny , adam sandler's cartoon about hanukkah is numbingly bad , little nicky bad , 10 worst list bad . 
it's really yet another anemic and formulaic lethal weapon-derived buddy-cop movie , trying to pass off its lack of imagination as hip knowingness . 
scotland , pa . is a strangely drab romp . some studio pizazz might have helped . 
when perry fists a bull at the moore farm , it's only a matter of time before he gets the upper hand in matters of the heart . 
there's more scatological action in 8 crazy nights than a proctologist is apt to encounter in an entire career . 
too loud , too long and too frantic by half , die another day suggests that the bond franchise has run into a creative wall that 007 cannot fly over , tunnel under or barrel through . 
the cartoon is about as true to the spirit of the festival of lights as mr . deeds was to that of frank capra . 
 . . . the sum of the parts equals largely a confused mediocrity . 
the tone shifts abruptly from tense to celebratory to soppy . 
if we don't demand a standard of quality for the art that we choose , we deserve the trash that we get . 
a modest and messy metaphysical thriller offering more questions than answers . 
julia is played with exasperating blandness by laura regan . 
morrissette's script and direction show a fair amount of intelligence and wit -- but it doesn't signify a whole lot either . 
there's suspension of disbelief and then there's bad screenwriting . . . this film packs a wallop of the latter . 
all ms . jovovich , as the sanctified heroine , has to do is look radiant , grimly purposeful and mildly alarmed while forcing open doors , wielding wrenches and fleeing monsters . 
mocking kung fu pictures when they were a staple of exploitation theater programming was witty . mocking them now is an exercise in pointlessness . 
this is a particularly toxic little bonbon , palatable to only a chosen and very jaundiced few . 
this isn't just the cliffsnotes version of nicholas nickleby , it's the cliffsnotes with pages missing . 
considering the harsh locations and demanding stunts , this must have been a difficult shoot , but the movie proves rough going for the audience as well . 
better at putting you to sleep than a sound machine . 
so clich�d that , at one point , they literally upset an apple cart . 
it's a decent glimpse into a time period , and an outcast , that is no longer accessible , but it doesn't necessarily shed more light on its subject than the popular predecessor . 
it might be the first sci-fi comedy that could benefit from a three's company-style laugh track . 
when the plot kicks in , the film loses credibility . 
credibility sinks into a mire of sentiment . 
the movie takes itself too seriously and , as a result , it makes for only intermittent fun . 
[davis] has a bright , chipper style that keeps things moving , while never quite managing to connect her wish-fulfilling characters to the human race . 
doesn't amount to much of anything . 
bullock's complete lack of focus and ability quickly derails the film
so stupid , so ill-conceived , so badly drawn , it created whole new levels of ugly . 
the truth is that the truth about charlie gets increasingly tiresome . 
enduring love but exhausting cinema . 
some of seagal's action pictures are guilty pleasures , but this one is so formulaic that it seems to be on auto-pilot . 
a ponderous meditation on love that feels significantly longer than its relatively scant 97 minutes . 
a long-winded and stagy session of romantic contrivances that never really gels like the shrewd feminist fairy tale it could have been . 
a little too pat for its own good . 
there are films that try the patience of even the most cinema-besotted critic -- and this was one of them . 
watching trouble every day , at least if you don't know what's coming , is like biting into what looks like a juicy , delicious plum on a hot summer day and coming away with your mouth full of rotten pulp and living worms . 
well-intentioned though it may be , its soap-opera morality tales have the antiseptic , preprogrammed feel of an after-school special . 
what would jesus do if he was a film director ? he'd create a movie better than this . 
when a set of pre-shooting guidelines a director came up with for his actors turns out to be cleverer , better written and of considerable more interest than the finished film , that's a bad sign . a very bad sign . 
it's a deeply serious movie that cares passionately about its subject , but too often becomes ponderous in its teaching of history , or lost in the intricate connections and multiple timelines of its story . 
can't kick about the assembled talent and the russos show genuine promise as comic filmmakers . still , this thing feels flimsy and ephemeral . 
diane lane shines in unfaithful . almost everything else is wan . 
i'm afraid you won't get through this frankly fantastical by-the-numbers b-flick with just a suspension of disbelief . rather , you'll have to wrestle disbelief to the ground and then apply the chloroform-soaked handkerchief . 
so relentlessly wholesome it made me want to swipe something . 
the title helpfully offers the most succinct review of it you'll read anywhere . 
the makers of divine secrets of the ya-ya sisterhood should offer a free ticket ( second prize , of course , two free tickets ) to anyone who can locate a genuinely honest moment in their movie . 
god help the poor woman if attal is this insecure in real life : his fictional yvan's neuroses are aggravating enough to exhaust the patience of even the most understanding spouse . 
let's cut to the consumer-advice bottom line : stay home . 
undercover brother doesn't go far enough . it's just a silly black genre spoof . 
the film's implicit premise is that the faith of the tonga people is in every way inferior to that of john . 
rates an 'e' for effort -- and a 'b' for boring . 
you've already seen heartbreak if you've watched the far superior nurse betty or sunset boulevard . even the unwatchable soapdish is more original . 
plays like one of those conversations that comic book guy on " the simpsons " has . 
a journey that's too random and inconclusive to be compelling , but which hoffman's brilliance almost makes worth taking . 
the movie bounces all over the map . 
but buying into sham truths and routine " indie " filmmaking , freundlich has made just another safe movie . it's not horrible , just horribly mediocre . 
not always too whimsical for its own good ( but enough to do harm ) , this strange hybrid of crime thriller , quirky character study , third-rate romance and female empowerment fantasy never really finds the tonal or thematic glue it needs . 
 " juwanna mann ? " no thanks . wewannour money back , actually . 
it's a sometimes interesting remake that doesn't compare to the brilliant original . 
you're too conscious of the effort it takes to be this spontaneous . 
 . . . salaciously simplistic . 
feel bad for king , who's honestly trying , and schwartzman , who's shot himself in the foot . 
some actors steal scenes . tom green just gives them a bad odor . this self-infatuated goofball is far from the only thing wrong with the clumsy comedy stealing harvard , but he's the most obvious one . 
sometimes , fond memories should stay in the past : a lesson this film teaches all too well . 
the enormous comic potential of an oafish idiot impersonating an aristocrat remains sadly unrealized . 
shallow . 
begins as a promising meditation on one of america's most durable obsessions but winds up as a slender cinematic stunt . 
a monster combat thriller as impersonal in its relentlessness as the videogame series that inspired it . 
proof that a thriller can be sleekly shot , expertly cast , paced with crisp professionalism . . . and still be a letdown if its twists and turns hold no more surprise than yesterday's weather report . 
the reason we keep seeing the same movie with roughly the same people every year is because so many of us keep going and then , out of embarrassment or stupidity , not warning anyone . 
there's not much going on in this movie unless you simply decide to buy into the notion that something inexplicably strange once happened in point pleasant . 
in the second half of the film , frei's control loosens in direct proportion to the amount of screen time he gives nachtwey for self-analysis . 
director barry skolnick and his screenwriters glibly tick off every point of " the longest yard " playbook like a checklist . 
the furious coherence that [deniro] brings to this part only underscores the fuzzy sentimentality of the movie itself , which feels , as it plods toward the end , less like a movie than like the filmed reading of a script in need of polishing . 
oh , it's extreme , all right . extremely dumb . extremely confusing . extremely boring . 
we never really feel involved with the story , as all of its ideas remain just that : abstract ideas . 
for a shoot-'em-up , ballistic is oddly lifeless . 
one minute , you think you're watching a serious actioner ; the next , it's as though clips from the pink panther strikes again and/or sailor moon have been spliced in . 
what happened with pluto nash ? how did it ever get made ? 
we may never think of band camp as a geeky or nerdy thing again . 
opens as promising as any war/adventure film you'll ever see and dissolves into a routine courtroom drama , better suited for a movie titled " glory : a soldier's story . " 
the result is solemn and horrifying , yet strangely detached . 
these spiders can outrun a motorcycle and wrap a person in a sticky cocoon in seconds , but they fall short of being interesting or entertaining . 
a less-than-thrilling thriller . 
a long slog for anyone but the most committed pokemon fan . 
matthew mcconaughey tries , and fails , to control the screen with swaggering machismo and over-the-top lunacy . 
how on earth , or anywhere else , did director ron underwood manage to blow $100 million on this ? 
everyone connected to this movie seems to be part of an insider clique , which tends to breed formulaic films rather than fresh ones . 
with a story inspired by the tumultuous surroundings of los angeles , where feelings of marginalization loom for every dreamer with a burst bubble , the dogwalker has a few characters and ideas , but it never manages to put them on the same path . 
its lack of quality earns it a place alongside those other two recent dumas botch-jobs , the man in the iron mask and the musketeer . 
a benign but forgettable sci-fi diversion . 
the plot grinds on with yawn-provoking dullness . 
it's never a good sign when a film's star spends the entirety of the film in a coma . it's a worse sign when you begin to envy her condition . 
it doesn't help that the director and cinematographer stephen kazmierski shoot on grungy video , giving the whole thing a dirty , tasteless feel . 
desperately unfunny when it tries to makes us laugh and desperately unsuspenseful when it tries to make us jump out of our seats . 
this film's relationship to actual tension is the same as what christmas-tree flocking in a spray can is to actual snow : a poor -- if durable -- imitation . 
john mctiernan's botched remake may be subtler than norman jewison's 1975 ultraviolent futuristic corporate-sports saga . it's also stupider . 
director dirk shafer and co-writer greg hinton ride the dubious divide where gay porn reaches for serious drama . 
borrows from so many literary and cinematic sources that this future world feels absolutely deja vu . 
as [the characters] get more depressed , the story gets more tiresome , especially as it continues to mount a conspicuous effort to be profound . 
the acting by the over-25s lacks spark , with csokas particularly unconnected . 
though howard demonstrates a great eye as a director , this southern gothic drama is sadly a tough sit , with an undeveloped narrative and enough flashbacks and heavy-handed metaphors to choke a horse -- or at least slow him down to a canter . 
falters when it takes itself too seriously and when it depends too heavily on its otherwise talented cast to clown in situations that aren't funny . 
the fight scenes are fun , but it grows tedious . 
anyone who can count to five ( the film's target market ? ) can see where this dumbed-down concoction is going . 
all this turns out to be neither funny nor provocative - only dull . 
demme's loose approach kills the suspense . 
this idea has lost its originality . . . and neither star appears very excited at rehashing what was basically a one-joke picture . 
[plays] in broad outline as pandering middle-age buddy-comedy . 
the film is itself a sort of cinematic high crime , one that brings military courtroom dramas down very , very low . 
nothing more than a mediocre trifle . 
a turgid little history lesson , humourless and dull . 
too silly to be frightening , too stolid to be funny , it projects the same lazy affability as its nominal star , david arquette . 
if kaufman kept cameron diaz a prisoner in a cage with her ape , in his latest , he'd have them mate . 
trivial where it should be profound , and hyper-cliched where it should be sincere . 
it would be hard to think of a recent movie that has worked this hard to achieve this little fun . 
theology aside , why put someone who ultimately doesn't learn at the center of a kids' story ? 
all that ( powerpuff girls ) charm is present in the movie , but it's spread too thin . 
sometimes smart but more often sophomoric . 
the ill-conceived modern-day ending falls flat where it should deliver a moral punch . 
collateral damage is , despite its alleged provocation post-9/11 , an antique , in the end . as are its star , its attitude and its obliviousness . 
dawdles and drags when it should pop ; it doesn't even have the virtue of enough mindless violence to break up the tedium of all its generational bonding . 
its save-the-planet message clashes with its crass marketing . 
a great idea becomes a not-great movie . 
 . . . watching this film nearly provoked me to take my own life . and if the hours wins 'best picture' i just might . 
by the end , i was looking for something hard with which to bludgeon myself unconscious . 
not a movie but a live-action agitprop cartoon so shameless and coarse , it's almost funny . 
feels like six different movies fighting each other for attention . 
life is a crock -- or something like it . 
made by jackasses for jackasses . 
despite a powerful portrayal by binoche , it's a period romance that suffers from an overly deliberate pace and uneven narrative momentum . 
the picture is a primer on what happens when lack of know-how mixes with lack of give-a-damn . 
bartleby is a one-joke movie , and a bad joke at that . 
disjointed parody . 
given that both movies expect us to root for convicted violent felons over those assigned to protect us from same , we need every bit of sympathy the cons can muster ; this time , there isn't much . 
a bravura exercise in emptiness . 
philip k . dick must be turning in his grave , along with my stomach . 
despite the premise of a good story . . . it wastes all its star power on cliched or meaningless roles . 
all prints of this film should be sent to and buried on pluto . 
not only does the movie fail to make us part of its reality , it fails the most basic relevancy test as well . 
first good , then bothersome . excellent acting and direction . 
this goofy gangster yarn never really elevates itself from being yet another earnestly generic crime-busting comic vehicle -- a well-intentioned remake that shows some spunk and promise but fails to register as anything distinctive or daring
it's difficult to say whether the tuxedo is more boring or embarrassing--i'm prepared to call it a draw . 
even as lame horror flicks go , this is lame . 
so routine , familiar and predictable , it raises the possibility that it wrote itself as a newly automated final draft computer program . 
sunshine state lacks the kind of dynamic that limbo offers , and in some ways is a rather indulgent piece . 
even legends like alfred hitchcock and john huston occasionally directed trifles . . . so it's no surprise to see a world-class filmmaker like zhang yimou behind the camera for a yarn that's ultimately rather inconsequential . 
a long-winded , predictable scenario . 
too close to phantom menace for comfort . 
 . . . silly humbuggery . . . 
although trying to balance self-referential humor and a normal ol' slasher plot seemed like a decent endeavor , the result doesn't fully satisfy either the die-hard jason fans or those who can take a good joke . 
too clunky and too busy ribbing itself to be truly entertaining . 
this movie is about lying , cheating , but loving the friends you betray . 
it smacks of purely commercial motivation , with no great love for the original . 
melanie eventually slugs the yankee . too bad the former murphy brown doesn't pop reese back . 
at the bottom rung of the series' entries . 
a real clunker . a well-made , thoughtful , well-acted clunker , but a clunker nonetheless . 
a dreary rip-off of goodfellas that serves as a muddled and offensive cautionary tale for hispanic americans . 
the picture , scored by a perversely cheerful marcus miller accordion/harmonica/banjo abomination , is a monument to bad in all its florid variety . 
good for a few unintentional laughs , " extreme ops " was obviously made for the " xxx " crowd , people who enjoy mindless action without the benefit of decent acting , writing , and direction . 
�a big , baggy , sprawling carnival of a movie , stretching out before us with little rhyme or reason . 
a frustrating combination of strained humor and heavy-handed sentimentality . 
lawrence preaches strictly to the converted . 
as written by michael berg and michael j . wilson from a story by wilson , this relentless , all-wise-guys-all-the-time approach tries way too hard and gets tiring in no time at all . 
will probably stay in the shadow of its two older , more accessible qatsi siblings . 
just when the movie seems confident enough to handle subtlety , it dives into soapy bathos . 
choppy editing and too many repetitive scenes spoil what could have been an important documentary about stand-up comedy . 
 . . . the film falls back on the same old formula of teen sex , outrageous pranks and scenes designed to push the envelope of bad taste for laughs . 
the only thing in pauline and paulette that you haven't seen before is a scene featuring a football field-sized oriental rug crafted out of millions of vibrant flowers . 
if you're looking for comedy to be served up , better look elsewhere . 
it virtually defines a comedy that's strongly mediocre , with funny bits surfacing every once in a while . 
an instant candidate for worst movie of the year . 
despite its title , amy's orgasm is not a porno , though it is as tedious as one . 
like a tone-deaf singer at a benefit concert , john q . is a bad movie appearing on behalf of a good cause . 
adam sandler is to gary cooper what a gnat is to a racehorse . 
what kids will discover is a new collectible . what parents will suspect is that they're watching a 76-minute commercial . 
beers , who , when she's given the right lines , can charm the paint off the wall . . . [but] the script goes wrong at several key junctures . 
without september 11 , collateral damage would have been just another bad movie . now it's a bad , embarrassing movie . 
drags along in a dazed and enervated , drenched-in-the- past numbness . 
there's a disturbing 'great white hope' undertone to the other side of heaven that subtly undermines its message of christian love and compassion . 
unless you are in dire need of a diesel fix , there is no real reason to see it . wait for video -- and then don't rent it . 
the attempt is courageous , even if the result is wildly uneven . 
there's something fundamental missing from this story : something or someone to care about . 
too much of this well-acted but dangerously slow thriller feels like a preamble to a bigger , more complicated story , one that never materializes . 
when a film is created solely because it's a marketable product , soulless and ugly movies like this are the result . let your silly childhood nostalgia slumber unmolested . 
unfortunately , heartbreak hospital wants to convey the same kind of haughtiness in its own sketchy material but this territory has already been explored previously with better aplomb and sardonic wit . 
the more kevin costner rests on his pretty-boy laurels , the public is , regrettably , going to have tepid films like dragonfly tossed at them . 
[it's] difficult to get beyond the overall blandness of american chai , despite its likable performances and refreshingly naive point of view . 
the latest installment in the pokemon canon , pokemon 4ever is surprising less moldy and trite than the last two , likely because much of the japanese anime is set in a scenic forest where pokemon graze in peace . 
taken purely as an exercise in style , this oppressively gloomy techno-horror clambake is impossible to ignore . but as a movie , it's a humorless , disjointed mess . 
if myers decides to make another austin powers movie , maybe he should just stick with austin and dr evil . 
the backyard battles you staged with your green plastic army men were more exciting and almost certainly made more sense . 
too stupid to be satire , too obviously hateful to be classified otherwise , frank novak's irritating slice of lumpen life is as reliably soul-killing as its title is nearly meaningless . 
overly stylized with lots of flash black-&-white freeze frames reminiscent of a pseudo-hip luxury car commercial , ( it's ) at its worst when it's actually inside the ring . 
what is captured during the conceptual process doesn't add up to a sufficient explanation of what the final dance work , the selection , became in its final form . 
if this is satire , it's the smug and self-congratulatory kind that lets the audience completely off the hook . 
had the film boasted a clearer , more memorable , the creepiness would have gotten under the skin . 
these people wouldn't know subtle characterization if it put on a giant furry monster costume and then gave them a lapdance . 
imagine if you will a tony hawk skating video interspliced with footage from behind enemy lines and set to jersey shore techno . 
it doesn't quite work , but there's enough here to make us look forward to the russos' next offering . 
any film featuring young children threatened by a terrorist bomb can no longer pass as mere entertainment . 
the director's twitchy sketchbook style and adroit perspective shifts grow wearisome amid leaden pacing and indifferent craftsmanship ( most notably wretched sound design ) . 
about as satisfying and predictable as the fare at your local drive through . 
apparently kissing leads to suicide attempts and tragic deaths . marisa tomei is good , but just a kiss is just a mess . 
opens at a funeral , ends on the protagonist's death bed and doesn't get much livelier in the three hours in between . 
the noble tradition of men in drag hits an all-time low in sorority boys , whose makers apparently believe that women's clothing can cover up any deficiency in acting , writing or direction . 
to portray modern women the way director davis has done is just unthinkable . 
too simple for its own good . 
flaccid drama and exasperatingly slow journey . 
a chaotic panorama that's too busy flying a lot of metaphoric flags . 
suffers from rambling , repetitive dialogue and the visual drabness endemic to digital video . 
the screenplay sabotages the movie's strengths at almost every juncture . all the characters are stereotypes , and their interaction is numbingly predictable . 
a trashy , exploitative , thoroughly unpleasant experience . 
newcomer helmer kevin donovan is hamstrung by a badly handled screenplay of what is really an amusing concept � a high-tech tux that transforms its wearer into a superman . 
shouldn't have been allowed to use the word " new " in its title , because there's not an original character , siuation or joke in the entire movie . 
often silly and gross but it's rarely as moronic as some campus gross-out films . 
the advantage of a postapocalyptic setting is that it can be made on the cheap . any rock pile will do for a set . reign of fire has the disadvantage of also looking cheap . 
it's exactly what you'd expect . 
the performances are so leaden , michael rymer's direction is so bloodless and the dialogue is so corny that the audience laughs out loud . 
a subtle variation on i spit on your grave in which our purported heroine pathologically avenges a hatred for men . 
reggio's trippy , ambitious downer can also sometimes come across like nothing more than a glorified nike ad . 
as tweedy talks about canning his stockbroker and repairing his pool , you yearn for a few airborne tv sets or nude groupies on the nod to liven things up . 
if somebody was bored and . . . decided to make a dull , pretentious version of jesus' son , they'd come up with something like bart freundlich's world traveler . 
the best you can say about it is it's so uninspired , it barely gives one pause when considering some of the other dreck out there right now . 
a tough go , but leigh's depth and rigor , and his skill at inspiring accomplished portrayals that are all the more impressive for their lack of showiness , offsets to a notable degree the film's often-mined and despairing milieu . 
an overstuffed compendium of teen-catholic-movie dogma . 
too leisurely paced and visually drab for its own good , it succeeds in being only sporadically amusing . 
ben affleck as jack ryan , tom clancy's intrepid hero ? ridiculous . what's next ? d . j . qualls as indiana jones ? or tom green as han solo ? 
eh . 
the movie's biggest offense is its complete and utter lack of tension . 
the film is directed by wally wolodarsky from a script by joe jarvis and greg coolidge . these are names to remember , in order to avoid them in the future . 
if this is the resurrection of the halloween franchise , it would have been better off dead . 
this formulaic chiller will do little to boost stallone's career . 
i saw knockaround guys yesterday , and already the details have faded like photographs from the spanish-american war . . . it's so unmemorable that it turned my ballpoint notes to invisible ink . 
though avary has done his best to make something out of ellis' nothing novel , in the end , his rules is barely worth following . 
the average local news columnist has a bigger rant on the war between modern landscape architecture and small-town america . 
no worse than a lot of the crap we've been offered this summer , and slightly better than men in black 2 as far as slapdash extraterrestrial comedies go . 
the plot is so predictable and sentimental that viewers are likely to lose interest before sandrine and her goats walk off into the sunset . 
at first , the sight of a blind man directing a film is hilarious , but as the film goes on , the joke wears thin . 
never again swings between false sentiment and unfunny madcap comedy and , along the way , expects the audience to invest in the central relationship as some kind of marriage of true minds . 
the story itself is uninteresting , and the songs are painfully undistinguished : they might be giants' so to be one of us may be the most tuneless tune ever composed . 
este � apenas mais um ( longo ) epis�dio do programa da mtv . a �nica diferen�a � que , desta vez , a paramount teve o mau gosto de exibi-lo nos cinemas . 
technically , the film is about as interesting as an insurance commercial . 
the title's lameness should clue you in on how bad the movie is . 
the parts are better than the whole ( bizarre , funny , tragic - like love in new york ) . 
while the film shuns the glamour or glitz that an american movie might demand , scherfig tosses us a romantic scenario that is just as simplistic as a hollywood production . 
the humor is hinged on the belief that knees in the crotch , elbows in the face and spit in the eye are inherently funny . 
it's a movie forged in the fires of chick flick hell . 
its characters are thinner than cardboard -- or even comic-book paper . 
any one episode of the sopranos would send this ill-conceived folly to sleep with the fishes . 
feels like the grittiest movie that was ever made for the lifetime cable television network . 
lanie's professional success means she must be a failure at life , because she's driven by ambition and doesn't know how to have fun . 
credit must be given to harland williams , michael rosenbaum and barry watson , who inject far more good-natured spirit and talent into this project than it deserves
denzel washington's efforts are sunk by all the sanctimony . 
if this holiday movie is supposed to be a gift , somebody unwrapped it early , took out all the good stuff , and left behind the crap ( literally ) . 
so faithful to the doldrums of the not-quite-urban , not-quite-suburban milieu as to have viewers recoiling from the reality check . 
rambles on in a disjointed , substandard fashion from one poorly executed action sequence to the next . 
there's an audience for it , but it could have been funnier and more innocent . 
i can only imagine one thing worse than kevin spacey trying on an irish accent , and that's sultry linda fiorentino doing the same thing . 
an awkward and indigestible movie . 
the movie has very little to offer besides unintentional laughs . 
haneke keeps us at arm's length . guided more by intellect than heart , his story flattens instead of sharpens . 
all the well-meaningness in the world can't erase the fact that the believer feels like a 12-step program for the jewish nazi . 
like most sequels , it takes what worked last time , repeats it and adds more characters , more stunts , more stuff in attempt to camouflage its sameness . 
there's no way to sort out the mess in our heads and deconstruct where it all went wrong . this is an hour and a half of daydreaming . 
message movie or an action-packed submarine spectacular ? alas , it's neither . 
no movement , no yuks , not much of anything . 
'dragonfly' is a movie about a bus wreck that turns into a film wreck . 
thirty years ago , it would have been groundbreaking . now it's just tired . 
heavy-handed exercise in time-vaulting literary pretension . 
the movie is too cute to take itself too seriously , but it still feels like it was made by some very stoned college students . 
a thinly veiled excuse for wilson to play his self-deprecating act against murphy's well-honed prima donna shtick . 
a minor picture with a major identity crisis -- it's sort of true and it's sort of bogus and it's ho-hum all the way through . 
the movie succumbs to being nothing more than a formulaic chase in the dark . 
plays as hollow catharsis , with lots of tears but very little in the way of insights . 
it will come as no surprise that the movie isn't scary . but here's the real damn : it isn't funny , either . 
quick : who wants to see a comedy about shoddy airport security ? 
the reason i found myself finally unmoved by this film , which is immaculately produced and has serious things to say , is that it comes across rather too plainly as allegory . 
what you get with empire is a movie you've seen many times before , repackaged as new material because there is a latino in the lead . 
cho's fans are sure to be entertained ; it's only fair in the interest of full disclosure to say that -- on the basis of this film alone -- i'm not one of them . 
looks awfully like one long tourist spot for a mississippi that may never have existed outside of a scriptwriter's imagination . 
the period -- swinging london in the time of the mods and the rockers -- gets the once-over once again in gangster no . 1 , but falls apart long before the end . 
high crimes miscasts nearly every leading character . 
the overall feel of the film is pretty cheesy , but there's still a real sense that the star trek tradition has been honored as best it can , given the embarrassing script and weak direction . 
de niro looks bored , murphy recycles murphy , and you mentally add showtime to the pile of hollywood dreck that represents nothing more than the art of the deal . 
i didn't believe for a moment in these villains or their plot . 
another rent installment for the ian fleming estate . 
with danilo donati's witty designs and dante spinotti's luscious cinematography , this might have made a decent children's movie -- if only benigni hadn't insisted on casting himself in the title role . 
so lazy and slipshod it confuses the mere flashing of kinky soft-core imagery with naughty fun . 
though it draws several decent laughs , it's low-cal woody at best . 
has little on its mind aside from scoring points with drag gags . 
britney's performance cannot be faulted . lucy's a dull girl , that's all . 
 " the kid stays in the picture " is a great story , terrifically told by the man who wrote it but this cliff notes edition is a cheat . 
well-shot but badly written tale set in a future ravaged by dragons . 
sadly , hewitt's forte is leaning forward while wearing low-cut gowns , not making snappy comebacks . 
if melville is creatively a great whale , this film is canned tuna . 
this film is so slick , superficial and trend-hoppy , that it's easy to imagine that a new software program spit out the screenplay . 
just one more collection of penis , breast and flatulence gags in search of a story . or a profit . or some damn thing . 
the acting is stiff , the story lacks all trace of wit , the sets look like they were borrowed from gilligan's island -- and the cgi scooby might well be the worst special-effects creation of the year . 
enough trivializes an important crisis , reduces it to an almost comic embarrassment . 
the makers have forsaken the entertaining elements of the original and , instead , rehash old jokes and leave any life at the doorstep . i like frank the pug , though . 
a restrained ribisi convinces as an italian , though if ever a movie needed one of the actor's whiny jags to pump it up , this has to be among the rare ones . 
gee , a second assassin shot kennedy ? moot point . 
a hysterical yet humorless disquisition on the thin line between sucking face and literally sucking face . 
needless to say , the dramatics that follow are utter hooey . 
the problem is that rather than dramatizing this premise , mr . desplechin is content to state it . 
madonna still can't act a lick . 
even the imaginative gore can't hide the musty scent of todd farmer's screenplay , which is a simple retread of the 1979 alien , with a plucky heroine battling a monster loose in a spaceship . 
if you pitch your expectations at an all time low , you could do worse than this oddly cheerful -- but not particularly funny -- body-switching farce . 
the episodic film makes valid points about the depersonalization of modern life . but the characters tend to be cliches whose lives are never fully explored . 
serry does a fine job of capturing the climate of the times and , perhaps unwittingly , relating it to what is happening in america in 2002 . but hard-to-believe plot twists force the movie off track in its final half hour . 
don't let your festive spirit go this far . 
though the book runs only about 300 pages , it is so densely packed . . . that even an ambitious adaptation and elaborate production like mr . schepisi's seems skimpy and unclear . 
hey , at least the title of this film lets you know exactly where it's heading . 
intended to be a comedy about relationships , this wretched work falls flat in just about every conceivable area . 
sensitive though not quite revelatory documentary . 
director brian levant , who never strays far from his sitcom roots , skates blithely from one implausible situation to another , pausing only to tie up loose ends with more bows than you'll find on a french poodle . 
 . . . perhaps the heaviest , most joyless movie ever made about giant dragons taking over the world . 
suggests puns about ingredients and soup and somebody being off their noodle , but let's just say the ingredients don't quite add up to a meal . 
i'd give real money to see the perpetrators of chicago torn apart by dingoes . 
movies like this are selling the old european candor , the old wink of 'bold' revelation . but in 2002 , such revelations wilt . 
the timing in nearly every scene seems a half beat off . 
i admire it and yet cannot recommend it , because it overstays its natural running time . 
a fairly by-the-books blend of action and romance with sprinklings of intentional and unintentional comedy . 
flounders due to the general sense that no two people working on the production had exactly the same thing in mind . 
even if you feel like you've seen this movie a thousand times before , it is kind of enjoyable thanks mainly to belushi's easy-going likableness . 
the story bogs down in a mess of purposeless violence . 
despite some gulps the film is a fuzzy huggy . 
mckay deflates his piece of puffery with a sour cliche and heavy doses of mean-spiritedness
a recipe for cinematic disaster . . . part quentin tarantino , part guy ritchie , and part 1960s spy spoof , it's all bad . 
the cumulative effect of the relentless horror on parade numbs the movie's power as a work of drama . 
another big , dumb action movie in the vein of xxx , the transporter is riddled with plot holes big enough for its titular hero to drive his sleek black bmw through . 
aaliyah rarely dampens her diva persona enough to spark genuine chemistry with townsend . when she speaks , her creepy egyptian demigod voice is as computer processed and overproduced as it was in her music . 
outrageousness is all plympton seemed to be going for this time . we miss the quirky amazement that used to come along for an integral part of the ride . 
much of what is meant to be 'inspirational' and 'uplifting' is simply distasteful to audiences not already sharing [the movie's] mindset . 
well before it's over , beijing bicycle begins spinning its wheels . 
home alone goes hollywood , a funny premise until the kids start pulling off stunts not even steven spielberg would know how to do . besides , real movie producers aren't this nice . 
[nelson's] movie about morally compromised figures leaves viewers feeling compromised , unable to find their way out of the fog and the ashes . 
passion , lip-synching , tragedy , and lots of really really high notes . for me , this opera isn't a favorite , so it's a long time before the fat lady sings . 
looks like a high school film project completed the day before it was due . 
truth to tell , if you've seen more than half-a-dozen horror films , there's nothing here you haven't seen before . 
abandons all pretense of creating historical context and waltzes off into a hectic soap about the ups and downs of the heavy breathing between the two artists . 
even die-hard fans of japanese animation . . . will find this one a challenge . 
filmmakers have to dig deep to sink this low . fortunately for all involved , this movie is likely to disappear as quickly as an ice cube thrown into a pot of boiling water . 
the movie gets muted and routine . 
the issue of faith is not explored very deeply
it's a bad sign when you're rooting for the film to hurry up and get to its subjects' deaths just so the documentary will be over , but it's indicative of how uncompelling the movie is unless it happens to cover your particular area of interest . 
the situations and jokes are as predictable and as lowbrow as the endless pratfalls the boys take in their high heels . 
it's frustrating to see these guys -- who are obviously pretty clever -- waste their talent on parodies of things they probably thought were funniest when they were high . 
i was perplexed to watch it unfold with an astonishing lack of passion or uniqueness . 
k-19 may not hold a lot of water as a submarine epic , but it holds even less when it turns into an elegiacally soggy saving private ryanovich . 
a very stylish but ultimately extremely silly tale . . . a slick piece of nonsense but nothing more . 
automatically pegs itself for the straight-to-video sci-fi rental shelf . 
black-and-white and unrealistic . 
the film is like a series of beginnings and middles that never take off . 
feels less like it's about teenagers , than it was written by teenagers . 
ja rule and kurupt should have gotten to rap . it would have benefitted the dialogue . 
a standard haunted house tale transplanted to the high seas . 
elicits more groans from the audience than jar jar binks , scrappy doo and scooby dumb , all wrapped up into one . 
it's badly acted , blandly directed , and could have been scripted by someone who just graduated from elementary school . 
 in the end , white oleander isn't an adaptation of a novel . it's a flashy , star-splashed reduction . 
this film , starring anthony hopkins and chris rock , is your typical 'fish out of water' story . you've seen them a million times . just one problem : fish out of water usually die . this one does . 
the angst-ridden , affluent slacker characters are more grating than engaging . 
a soggy , shapeless mess . . . just a dumb excuse for a waterlogged equivalent of a haunted-house movie . 
men in black ii has sequel-itis something fierce . an ungainly , comedy-deficient , b-movie rush job . . . 
a combination of standard , stiff tv-style animation and snazzy-looking digital effects that do little to disguise the fact that the characters barely move . 
an unsatisfying hybrid of blair witch and typical stalk-and-slash fare , where the most conservative protagonist is always the last one living . 
say this for the soundtrack , it drowns out the lousy dialogue . 
after seeing swept away , i feel sorry for madonna . 
instead of kicking off the intrigue and suspense and mystery of the whole thing , hart's war , like the st . louis rams in the super bowl , waits until after halftime to get started . 
two-bit potboiler . 
a gob of drivel so sickly sweet , even the eager consumers of moore's pasteurized ditties will retch it up like rancid cr�me br�l�e . 
maudlin and melodramatic we expected . boring we didn't . 
never quite transcends jokester status . . . and the punchline doesn't live up to barry's dead-eyed , perfectly chilled delivery . 
the film's bathos often overwhelms what could have been a more multifaceted look at this interesting time and place . 
it almost plays like solaris , but with guns and jokes . 
a baffling misfire , and possibly the weakest movie [woody allen] has made in the last twenty years . 
it won't be long before you'll spy i spy at a video store near you . 
this film looks like it was produced in 1954 , shelved for 48 years , and repackaged for a 2002 audience . 
propelled not by characters but by caricatures . 
there is not an ounce of honesty in the entire production . 
this extremely unfunny film clocks in at 80 minutes , but feels twice as long . 
earnest but earthbound . . . a slow , soggy , soporific , visually dank crime melodrama/character study that would be more at home on the small screen but for its stellar cast . 
the pivotal narrative point is so ripe the film can't help but go soft and stinky . 
for all its alleged youthful fire , xxx is no less subservient to bond's tired formula of guns , girls and gadgets while brandishing a new action hero . 
a predictable and stereotypical little b-movie . 
if i spy were funny ( enough ) or exciting ( enough ) then it would be fairly simple to forgive the financial extortion it's trying to reap from the moviegoing public . 
frustratingly , dridi tells us nothing about el gallo other than what emerges through his music . 
places a slightly believable love triangle in a difficult-to-swallow setting , and then disappointingly moves the story into the realm of an improbable thriller . 
stephen earnhart's documentary is a decomposition of healthy eccentric inspiration and ambition wearing a cloak of unsentimental , straightforward text � when it's really an exercise in gross romanticization of the delusional personality type . 
a very average science fiction film . 
undone by its overly complicated and derivative screenplay , the glacier-paced direction and the stereotypical characters . 
how anyone over the age of 2 can stomach the touchy-feely message this preachy produce promotes is beyond us . 
the sort of movie that gives tastelessness a bad rap . 
the cold and dreary weather is a perfect metaphor for the movie itself , which contains few laughs and not much drama . 
the plot is straight off the shelf , the performances are television- caliber and the message of providing solace through deception is a little creepy . 
ordinary melodrama that is heavy on religious symbols but wafer-thin on dramatic substance
a whimsical if predictable time-travel fable marred by a willful single-mindedness . 
those who managed to avoid the deconstructionist theorizing of french philosopher jacques derrida in college can now take an 85-minute brush-up course with the documentary derrida . or , you can do something fun tonight . 
jolie's performance vanishes somewhere between her hair and her lips . 
as with too many studio pics , plot mechanics get in the way of what should be the lighter-than-air adventure . 
static , repetitive , muddy and blurry , hey arnold ! would seem to have a lock on the title of ugliest movie of the year . 
for all of the contemporary post-colonialist consciousness that kapur tries to bring to the four feathers , the oddest thing about the movie is how it winds up affirming the same damn moldy values the material has always held dear . 
un thriller manqu� qui tombe sur les nerfs presque d�s la premi�re image . 
when it comes to entertainment , children deserve better than pokemon 4ever . 
what the four feathers lacks is genuine sweep or feeling or even a character worth caring about . 
while benigni ( who stars and co-wrote ) seems to be having a wonderful time , he might be alone in that . 
yes , 4ever is harmless in the extreme and it'll mute your kids for nearly 80 minutes , but why not just treat the little yard apes to the real deal and take them to spirited away ? 
preposterous and tedious , sonny is spiked with unintentional laughter that , unfortunately , occurs too infrequently to make the film even a guilty pleasure . 
calling this movie brainless would be paying it a compliment : it's more like entertainment for trolls . 
none of these characters resembles anyone you've ever met in real life , unless you happen to know annoyingly self-involved people who speak in glib sentences that could have only come from the pen of a screenwriter . 
 . . . just a big mess of a movie , full of images and events , but no tension or surprise . 
as elegantly crafted as it often is , anderson's movie is essentially a one-trick pony that , hampered by an undeveloped script , ultimately pulls up lame . 
splashes its drama all over the screen , subjecting its audience and characters to action that feels not only manufactured , but also so false you can see the filmmakers' puppet strings . 
 . . . has virtually no script at all . . . 
will only satisfy those who can't tell the difference between the good , the bad and the ugly . 
this kind of dark comedy requires a delicate , surgical touch . but director danny devito and screenwriter adam resnick ( remember cabin boy ? ) just pound away . 
at times , however , dogtown and z-boys lapses into an insider's lingo and mindset that the uninitiated may find hard to follow , or care about . 
rather quickly , the film falls into a soothing formula of brotherly conflict and reconciliation . 
screenwriters scott abbott and michael petroni have turned rice's complex akasha into a cartoon monster . 
the writers , director wally wolodarsky , and all the actors should start their own coeducational fraternity : kappa rho alpha phi . 
bad beyond belief and ridiculous beyond description . 
the new faces are interesting , but the old story isn't , especially when it starts to seem more improvised than scripted . 
most of the action setups are incoherent . 
liman , of swingers and go , makes his big-budget action film debut something of a clunker as he delivers a long , low-heat chase , interrupted by a middling car chase . 
 . . . surprisingly inert for a movie in which the main character travels back and forth between epochs . 
the problem isn't that the movie hits so close to home so much as that it hits close to home while engaging in such silliness as that snake-down-the-throat business and the inevitable shot of schwarzenegger outrunning a fireball . 
dreary , highly annoying . . . 'some body' will appeal to no one . 
a prison comedy that never really busts out of its comfy little cell . 
there's something deeply creepy about never again , a new arrow in schaeffer's quiver of ineptitudes . 
the problem with concept films is that if the concept is a poor one , there's no saving the movie . sorry , charlie
a painfully leaden film destined for pre-dawn cable television slots . 
blessed with immense physical prowess he may well be , but ahola is simply not an actor . and in truth , cruel as it may sound , he makes arnold schwarzenegger look like spencer tracy . 
the cartoon that isn't really good enough to be on afternoon tv is now a movie that isn't really good enough to be in theaters . 
shocking only in that it reveals the filmmaker's bottomless pit of self-absorption . 
this pep-talk for faith , hope and charity does little to offend , but if saccharine earnestness were a crime , the film's producers would be in the clink for life . 
all ends well , sort of , but the frenzied comic moments never click . 
if this is the danish idea of a good time , prospective tourists might want to consider a different destination -- some jolly country embroiled in a bloody civil war , perhaps . 
formula 51 is so trite that even yu's high-energy action stylings can't break through the stupor . 
only a few minutes elapse before the daddy of all slashers arrives , still with the boiler suit and white mask , which look remarkably clean for a guy who has been mass-murdering since 1978 but has never been seen doing laundry . 
when the painted backdrops in a movie are more alive than its characters , you know you're in trouble . 
[two] fairly dull -- contrasting and interlocking stories about miserable scandinavian settlers in 18th-century canada , and yuppie sailboaters in the here and now . 
the film is really not so much bad as bland . 
the central story lacks punch . 
though ganesh is successful in a midlevel sort of way , there's nothing so striking or fascinating or metaphorically significant about his career as to rate two hours of our attention . 
this may be the dumbest , sketchiest movie on record about an aspiring writer's coming-of-age . 
succumbs to the same kind of maudlin , sentimental mysticism that mars the touched by an angel school of non-god spiritual-uplift movies . 
a harmless and mildly amusing family comedy . 
what was subtle and mystifying in the novella is now broad and farcical . 
the kids often appear to be reading the lines and are incapable of conveying any emotion . 
 " men in black ii , " has all the earmarks of a sequel . the story is less vibrant , the jokes are a little lukewarm , but will anyone really care ? 
sucking all the 'classic' out of robert louis stevenson's treasure island and filling the void with sci-fi video game graphics and disney-fied adolescent angst . . . 
this 72-minute film does have some exciting scenes , but it's a tad slow . 
while super troopers is above academy standards , its quintet of writers could still use some more schooling . 
a mix of velocity and idiocy , this ruinous remake lacks the brawn -- and the brains -- of the 1970s original . 
the low-budget full frontal was one of the year's murkiest , intentionally obscure and self-indulgent pictures , and solaris is its big-budget brother . 
the plot is very clever , but boyd weighs it down with too many characters and events , all intertwined and far too complicated to keep track of . 
the film seems all but destined to pop up on a television screen in the background of a scene in a future quentin tarantino picture
a free-for-all of half-baked thoughts , clumsily used visual tricks and self-indulgent actor moments . 
apallingly absurd . . . the chemistry or lack thereof between newton and wahlberg could turn an imax theater into a 9 " black and white portable tv . 
a well acted and well intentioned snoozer . 
the smug , oily demeanor that donovan adopts throughout the stupidly named pipe dream is just repulsive . 
must-see viewing for anyone involved in the high-tech industry . others may find it migraine-inducing , despite moore's attempts at whimsy and spoon feeding . 
despite its good nature and some genuinely funny moments , super troopers suffers from a bad case of arrested development . 
it's hard not to feel you've just watched a feature-length video game with some really heavy back story . 
i watched the brainless insanity of no such thing with mounting disbelief . 
this limp gender-bender-baller from a first-time director and rookie screenwriter steals wholesale from that 1982's tootsie , forgetting only to retain a single laugh . 
kwan makes the mix-and- match metaphors intriguing , while lulling us into torpor with his cultivated allergy to action . 
while obviously an extremely personal work , it remains inextricably stuck in an emotionally unavailable rut . 
any movie this boring should be required to have ushers in the theater that hand you a cup of coffee every few minutes . like a marathon runner trying to finish a race , you need a constant influx of liquid just to get through it . 
i loved looking at this movie . i just didn't care as much for the story . 
has all the poignancy of a hallmark card and all the comedy of a gallagher stand-up act . 
it doesn't do the original any particular dishonor , but neither does it exude any charm or personality . 
fear dot com is so rambling and disconnected it never builds any suspense . 
a gorgeous , somnolent show that is splendidly mummified and thoroughly unsurprising . 
a semi-autobiographical film that's so sloppily written and cast that you cannot believe anyone more central to the creation of bugsy than the caterer had anything to do with it . 
it feels like a community theater production of a great broadway play : even at its best , it will never hold a candle to the original . 
the film apparently takes place in a fantasy world where people in hotel hallways recite poetry in voice-over instead of speaking to each other . 
the element of surprise might be the only thing femme fatale has going for it . 
it's the kind of movie you can't quite recommend because it is all windup and not much of a pitch , yet you can't bring yourself to dislike it . 
maybe it's asking too much , but if a movie is truly going to inspire me , i want a little more than this . 
a graceless , witless attempt at mating some like it hot with the wwii espionage thriller . 
the story and characters are nowhere near gripping enough . 
based on a david leavitt story , the film shares that writer's usual blend of observant cleverness , too-facile coincidence and slightly noxious preciousness . 
just like every other seagal movie , only louder and without that silly ponytail . 
to enjoy this movie's sharp dialogue and delightful performance by jolie and burns , you have to gloss over the no sense ending . 
national lampoon's van wilder could be the worst thing to come out of national lampoon since class reunion
this is a great subject for a movie , but hollywood has squandered the opportunity , using it as a prop for warmed-over melodrama and the kind of choreographed mayhem that director john woo has built his career on . 
ecks this one off your must-see list . 
overall , the film misses the brilliance of jelinek's novel by some way . it settles for being merely grim . 
the irwins emerge unscathed , but the fictional footage is unconvincing and criminally badly acted . 
it's not thirsty , consuming passion which drives this movie . no , it's the repetition of said behavior , and so children of the century is more mindless love than mad , more grating and boring than anything else . 
just because it really happened to you , honey , doesn't mean that it's interesting to anyone else . 
just like the deli sandwich : lots of ham , lots of cheese , with a sickly sweet coating to disguise its excrescence until just after ( or during ) consumption of its second half . 
every so often a movie comes along that confirms one's worse fears about civilization as we know it . the new guy is one of them . 
this isn't a " friday " worth waiting for . 
everything that's worthwhile about collision course can already be seen on television . 
if this movie belonged to a sorority , it would be called beta alpha delta . 
not a cheap slasher flick , as the subject matter would suggest , but is a little like a nature film , showing a patient predator and his foolish prey . 
uneasy mishmash of styles and genres . 
herzog is obviously looking for a moral to his fable , but the notion that a strong , unified showing among germany and eastern european jews might have changed 20th-century history is undermined by ahola's inadequate performance . 
all in all , there's only one thing to root for : expulsion for everyone . 
beyond a handful of mildly amusing lines . . . there just isn't much to laugh at . 
secret ballot is too contemplative to be really funny . 
the film's center will not hold . 
myers never knows when to let a gag die ; thus , we're subjected to one mind-numbingly lengthy riff on poo and pee jokes after another . 
too lazy to take advantage of its semi-humorous premise . 
a great ending doesn't make up for a weak movie , and crazy as hell doesn't even have a great ending . 
dialogue-heavy and too cerebral for its own good -- or , at any rate , too cerebral for its racy subject matter . 
its over-reliance on genre conventions , character types and formulaic conflict resolutions crushes all the goodwill it otherwise develops . 
as an actor , the rock is aptly named . 
a mostly tired retread of several other mob tales . 
i wish i could say " thank god it's friday " , but the truth of the matter is i was glad when it was over . 
nothing about it fits . 
as it abruptly crosscuts among the five friends , it fails to lend the characters' individual stories enough dramatic resonance to make us care about them . 
somehow we're meant to buy that this doting mother would shun her kids , travel to one of the most dangerous parts of the world , don fatigues and become g . i . jane . 
the cast is so low-wattage that none of the characters comes off as big . . . and the setting remains indistinct . 
consider the title's clunk-on-the-head that suggests the overtime someone put in to come up with an irritatingly unimaginative retread concept . 
the movie quickly drags on becoming boring and predictable . i tried to read the time on my watch . 
the film makes a tragic error by going on for too long , trying to mirror every subsequent event in chinese history : war , revolution , communism , etc . 
johnson has , in his first film , set himself a task he is not nearly up to . 
ultimately the project comes across as clinical , detached , uninvolving , possibly prompting audience members to wonder , 'what's the point ? '
the two leads are almost good enough to camouflage the dopey plot , but so much naturalistic small talk , delivered in almost muffled exchanges , eventually has a lulling effect . 
the film meant well in its horse tale about freedom , but wasn't able to reach the heart because it was too overbearing . 
the movie is as far as you can get from racy , to the point where it almost stops the blood flow to your brain ; it has a dull , costumey feel . 
once the audience figure out what's being said , the filmmaker's relative passivity will make it tough for them to really care . 
there's nothing provocative about this film save for the ways in which it studiously avoids provoking thought . 
it seems just a long , convoluted ploy to get men into drag -- period drag , no less . 
the premise for this kegger comedy probably sounded brilliant four six-packs and a pitcher of margaritas in , but the film must have been written . . . in the thrall of a vicious hangover . 
even by dumb action-movie standards , ballistic : ecks vs . sever is a dumb action movie . 
the film equivalent of a toy chest whose contents get scattered over the course of 80 minutes . 
just a bloody mess . 
creepy but ultimately unsatisfying thriller . 
martin scorsese cria um espet�culo visual que n�o possui alma - um filme esteticamente belo , mas emocionalmente frio . 
you would be better off investing in the worthy emi recording that serves as the soundtrack , or the home video of the 1992 malfitano-domingo production . 
has something to say . . . but it is a statement and issue worthy of a much more thoughtfulness and insight than a melodramatic and wholly predictable thriller . 
bears is bad . not 'terrible filmmaking' bad , but more like , 'i once had a nightmare like this , and it's now coming true' bad . 
as is most commonly case with projects such noble and lofty ambitions , the film is less poetic than simply pretentious . 
george , hire a real director and good writers for the next installment , please . 
for a film about two mismatched buddies , crystal and de niro share little screen time and even less chemistry . 
however clever nelson has been in providing variation within the confines of her structure and staging , the question remains whether this should , indeed , have been presented as a theatrical release . 
extreme oops - oops , ops , no matter how you spell it , it's still a mistake to go see it . 
what could and should have been biting and droll is instead a tepid waste of time and talent . 
what will , most likely , turn out to be the most repellent movie of 2002 . 
 . . . too dull to enjoy . 
a morality tale whose thought-provoking potential is hampered by a made-for-tv look , rigid performances and an asinine 'twist' that brazenly rips off the sixth sense . 
here's a self-congratulatory 3d imax rah-rah . 
eastwood is an icon of moviemaking , one of the best actors , directors and producers around , responsible for some excellent work . but even a hero can stumble sometimes . 
a sophomoric exploration of 'life problems' most people solved long ago -- or at least got tired of hearing people kvetch about . 
it's all very cute , though not terribly funny if you're more than six years old . 
the impact of the armenian genocide is diluted by too much stage business in the modern day . 
[u]nrelentingly stupid . 
going to the website may be just as fun ( and scary ) as going to the film . 
lacking gravitas , macdowell is a placeholder for grief , and ergo this sloppy drama is an empty vessel . leave these flowers unpicked -- they're dead on the vine . 
admirable , certainly , but not much fun to watch . for caine lovers only . 
a shambles of a movie--visually unattractive , unbearably loud and utterly silly . . . its hilarity is completely unintentional . 
de niro may enjoy the same free ride from critics afforded to clint eastwood in the lazy bloodwork . but like bruce springsteen's gone-to-pot asbury park , new jersey , this sad-sack waste of a movie is a city of ruins . 
no , it's not nearly as good as any of its influences . 
a reasonably efficient mechanism , but it offers few surprises and finds its stars slumming in territory they should have avoided . 
the rest of the plot is impossible to explain without blowing whatever tension there is , although it's more comedy than suspense de palma creates . 
human nature talks the talk , but it fails to walk the silly walk that distinguishes the merely quirky from the surreal . 
city by the sea is the cinematic equivalent of defensive driving : it's careful , conscientious and makes no major mistakes . but what saves lives on the freeway does not necessarily make for persuasive viewing . 
the marquis de sade couldn't have been as dull a person as this film makes him out to be . 
what could have been a neat little story about believing in yourself is swamped by heavy-handed melodrama . 
the cast is uniformly excellent . . . but the film itself is merely mildly charming . 
drives for the same kind of bittersweet , conciliatory tone that three seasons achieved but loses its way in rhetorical excess and blatant sentimentality . 
a bigger holiday downer than your end-of-year 401 ( k ) statement . 
the whole thing plays out with the drowsy heaviness of synchronized swimmer wearing a wool wetsuit . 
fairly successful at faking some pretty cool stunts but a complete failure at trying to create some pretty cool characters . and forget about any attempt at a plot ! 
it will probably prove interesting to ram dass fans , but to others it may feel like a parody of the mellow , peace-and-love side of the '60s counterculture . 
take away all the cliches and the carbon copy scenes from every drug movie we've seen and all you have left are john leguizamo's cool jackets . 
it's so full of wrong choices that all you can do is shake your head in disbelief -- and worry about what classic oliver parker intends to mangle next time . 
showtime is closer to slowtime . 
it may be an easy swipe to take , but this barbershop just doesn't make the cut . 
the weight of water uses water as a metaphor for subconscious desire , but this leaky script barely stays afloat . 
'how many more voyages can this limping but dearly-loved franchise survive ? '
despite a blue-chip cast and a provocative title , writer-director peter mattei's first feature microwaves dull leftover romantic motifs basted in faux-contemporary gravy . 
fans of the tv series will be disappointed , and everyone else will be slightly bored . 
the only element of suspense is whether the movie will change titles or distributors again before the closing credits roll . 
barely goes beyond comic book status . 
it's disappointing when filmmakers throw a few big-name actors and cameos at a hokey script . 
i spy is an embarrassment , a monotonous , disjointed jumble of borrowed plot points and situations . it's as flat as an open can of pop left sitting in the sun . 
an eccentric little comic/thriller deeply in love with its own quirky personality . 
afraid to pitch into farce , yet only half-hearted in its spy mechanics , all the queen's men is finally just one long drag . 
painfully padded . 
maybe it's the star power of the cast or the redundant messages , but something aboul " full frontal " seems , well , contrived . 
[morgan] , judd and franklin can't save the script , rooted in a novel by joseph finder , from some opportunism . 
the movie is obviously a labour of love so howard appears to have had free rein to be as pretentious as he wanted . 
passably entertaining but also mechanical and joyless . 
safe conduct , however ambitious and well-intentioned , fails to hit the entertainment bull's-eye . 
my response to the film is best described as lukewarm . maybe i found the proceedings a little bit too conventional . 
too timid to bring a sense of closure to an ugly chapter of the twentieth century . 
it's push-the-limits teen comedy , the type written by people who can't come up with legitimate funny , and it's used so extensively that good bits are hopelessly overshadowed . 
it's too long , too repetitive , and takes way too many years to resolve to be a total winner . 
a sudsy cautionary tale . 
a movie that tries to fuse the two 'woods' but winds up a bolly-holly masala mess . 
mr . wedge and mr . saldanha handle the mix of verbal jokes and slapstick well . their film falters , however , in its adherence to the disney philosophy of required poignancy , a salute that i'd hoped the movie would avoid . 
leaves you with a knot in your stomach , its power is undercut by its own head-banging obviousness . 
watching it is rather like an overlong visit from a large group of your relatives . as your relatives swap one mundane story after another , you begin to wonder if they are ever going to depart . 
unfortunately , as a writer , mr . montias isn't nearly as good to his crew as he is as a director or actor . 
on the right track to something that's creepy and effective . . . it's just going to take more than a man in a bullwinkle costume to get there . 
the only thing that could possibly make them less interesting than they already are is for them to get full montied into a scrappy , jovial team . 
one of those movies where you walk out of the theater not feeling cheated exactly , but feeling pandered to , which , in the end , might be all the more infuriating . 
 . . . this movie has a glossy coat of action movie excess while remaining heartless at its core . 
murder by numbers is like a couple of mediocre tv-movie -of-the-week films clumsily stuck together . 
the film is surprisingly well-directed by brett ratner , who keeps things moving well -- at least until the problematic third act . 
warmed-over tarantino by way of wannabe elmore leonard . 
[sen's] soap opera-ish approach undermines his good intentions . 
showtime is one of the hapless victims of the arrogant " if we put together a wry white man and a chatty black man and give them guns , the movie will be funny " syndrome . 
sushi for the connoisseurs of the macabre . 
don't waste your money . 
though certainly original in form , altar boys requires a taste for swamp thing-type animation , doubled with a deafening score . 
there aren't many laughs in this interesting study of the cultural mores of georgian jews in tel aviv . 
there's not enough to sustain the comedy . 
like those to rome , all roads in the banger sisters inevitably lead to a joke about hawn's breasts , which constantly threaten to upstage the woman sporting them . 
we may get the full visceral impact of a ruthless army on the warpath but no sense of the devilish complexity of the balkans conflict . 
you're better off staying home and watching the x-files . 
chaotic , self-indulgent and remarkably ugly to look at , it's . . . like a series of pretentiously awful student films strung together into one feature-length horror . 
bears resemblance to , and shares the weaknesses of , too many recent action-fantasy extravaganzas in which special effects overpower cogent story-telling and visual clarity during the big action sequences . 
this is the type of movie best enjoyed by frat boys and college kids while sucking on the bong and downing one alcoholic beverage after another . 
friday after next has the same problem that next friday did -- it's called where's chris tucker when you need him ? 
this film is full of rabbits . brimful . but like most rabbits , it seems to lack substance . 
i weep for the future when a good portion of the respected critical community in this country consider blue crush to be an intelligent film about young women . 
i kept wishing i was watching a documentary about the wartime navajos and what they accomplished instead of all this specious hollywood hoo-ha . 
no number of fantastic sets , extras , costumes and spectacular locales can disguise the emptiness at the center of the story . 
a movie far more cynical and lazy than anything a fictitious charlie kaufman might object to . 
could the country bears really be as bad as its trailers ? in a word -- yes . 
if high crimes were any more generic it would have a universal product code instead of a title . 
reggio falls victim to relying on the very digital technology that he fervently scorns , creating a meandering , inarticulate and ultimately disappointing film . 
the movie makes absolutely no sense . its underlying mythology is a hodgepodge of inconsistencies that pose the question : since when did dumb entertainment have to be this dumb ? 
the problem with this film is that it's forced to make its characters idiots in order to advance the plot . had anyone here done anything remotely intelligent , we all could have stopped watching long ago . 
despite the authenticity of the trappings , the film is overblown in its plotting , hackneyed in its dialogue and anachronistic in its style . 
murder and mayhem of this sort quickly becomes monotonous . 
the journey toward redemption feels more like a cinematic experiment than a full-blown movie . 
that zhang would make such a strainingly cute film -- with a blind orphan at its center , no less -- indicates where his ambitions have wandered . 
the gantzes' interviews tend to let the guys off the hook . 
the streets , shot by cinematographer michael ballhaus , may be as authentic as they are mean , but it is nearly impossible to care about what happens on them . 
this is a good movie in spurts , but when it doesn't work , it's at important times . 
parker probably thinks he's shaking up a classic the way kenneth branagh and baz luhrmann have , but this half-hearted messing-about just makes us miss wilde's still-contemporary play . 
flotsam in the sea of moviemaking , not big enough for us to worry about it causing significant harm and not smelly enough to bother despising . 
a tv episode inflated past its natural length . 
involving at times , but lapses quite casually into the absurd . 
all these developments and challenges facing santa weigh down the plot so heavily that they drain all the film of its energy and needlessly strain credibility . 
anemic , pretentious . 
there are weird resonances between actor and role here , and they're not exactly flattering . 
the unceasing sadism is so graphically excessive , the director just ends up exposing his own obsession . 
the story . . . is moldy and obvious . 
it's drained of life in an attempt to be sober and educational , and yet it's so devoid of realism that its lack of whistles and bells just makes it obnoxious and stiff . 
suffocated at conception by its munchausen-by-proxy mum . punish the vehicle to adore the star . 
even if britney spears is really cute , her movie is really bad . 
big fat liar is just futile silliness looking to tap into the kiddie sensibilities . 
usually when i get this much syrup , i like pancakes to go with it . 
all the necessary exposition prevents the picture from rising above your generic sand 'n' sandal adventure . 
glib , satirical documentary that fudges facts , makes facile points and engages in the cinematic equivalent of tabloid journalism . 
gangs of new york is an unapologetic mess , whose only saving grace is that it ends by blowing just about everything up . 
an overblown clunker full of bad jokes , howling cliches and by-the-numbers action sequences . 
without a strong script and energetic acting , dogma films can produce the same sleep-inducing effects as watching your neighbor's home videos . 
a mild , reluctant , thumbs down . 
strong setup and ambitious goals fade as the film descends into unsophisticated scare tactics and b-film thuggery . 
schindler's list it ain't . 
a cinematic sleeping pill of impressive potency . 
it's an awfully derivative story . 
the movie barely makes sense , with its unbelievable na�vet� and arbitrary flashbacks . 
it's an earnest debut full of heartfelt performances , but is ultimately let down by a story that is all too predictable . 
about as cutting-edge as pet rock : the movie . 
with generic sets and b-grade special effects , jason is about as convincing on the sci-fi front as tv's defunct cleopatra 2525 . 
not sweet enough to liven up its predictable story and will leave even fans of hip-hop sorely disappointed . 
winds up feeling like lots of other quirky movies that try to score hipness points with young adults . 
oft-described as the antidote to american pie-type sex comedies , it actually has a bundle in common with them , as the film diffuses every opportunity for a breakthrough
the pacing is glacial , the screenplay is stiff as a board , and things heat up only in the movie's final scenes . 
the premise is overshadowed by the uberviolence of the clericks as this becomes just another kung-fu sci-fi movie with silly action sequences . 
with its hints of a greater intelligence lurking somewhere , the ring makes its stupidity more than obvious . it's painful . 
pumpkin struts about with " courage " pinned to its huckster lapel while a yellow streak a mile wide decorates its back . 
an uneven film dealing with too many problems to be taken seriously . 
sheridan . . . smoothes over sources of conflict that could have lent the film a bit more depth . 
an atonal estrogen opera that demonizes feminism while gifting the most sympathetic male of the piece with a nice vomit bath at his wedding . 
half of it is composed of snappy patter and pseudo-sophisticated cultural observations , while the remainder . . . would be more at home on a daytime television serial . 
writer/director john mckay ignites some charming chemistry between kate and jed but , when he veers into sodden melodrama , punctuated by violins , it's disastrous and kate's jealous female friends become downright despicable . 
[newton]wanders through charlie completely unaware she needs to show some presence and star quality . 
unfortunately , the picture failed to capture me . i found it slow , drab , and bordering on melodramatic . 
a lousy movie that's not merely unwatchable , but also unlistenable . 
the best way to hope for any chance of enjoying this film is by lowering your expectations . then lower them a bit more . 
when not obscured by the booming bass-heavy soundtrack , the conversation presents the kind of linguistic fumbling not heard since macy gray's game of chinese whispers with mr bean . 
cliches are as thick as the cigarette smoke . 
a woozy , roisterous , exhausting mess , and the off-beat casting of its two leads turns out to be as ill-starred as you might expect . 
'abandon all hope , ye who enter here' . . . you should definitely let dante's gloomy words be your guide . 
what begins as a seemingly brainless , bubbly romantic comedy becomes a cliche-drenched melodrama by mid-film and , by film's end , a feminist action fantasy . 
a grim , flat and boring werewolf movie that refuses to develop an energy level . 
birot's directorial debut ( she co-wrote the script with christophe honor� ) isn't so much bad as it is bland . 
watching the film is like reading a times portrait of grief that keeps shifting focus to the journalist who wrote it . 
enough similarities to gymkata and howie long's firestorm that my fingernails instinctively crawled towards my long-suffering eyeballs . 
succeeds in providing a disquiet world the long-dreaded completion of the police academy series . 
christians sensitive to a reductionist view of their lord as a luv-spreading dr . feelgood or omnipotent slacker will feel vastly more affronted than secularists , who might even praise god for delivering such an instant camp classic . 
if this dud had been made in the '70s , it would have been called the hills have antlers and played for about three weeks in drive-ins . 
a frantic search for laughs , with a hit-to-miss ratio that doesn't exactly favour the audience . 
like a documentary version of fight club , shorn of social insight , intellectual pretension and cinematic interest . 
 " an entire film about researchers quietly reading dusty old letters . " 
pryor lite , with half the demons , half the daring , much less talent , many fewer laughs . 
what's at stake in this film is nothing more than an obsolete , if irritating , notion of class . 
the stories here suffer from the chosen format . 
while the mystery surrounding the nature of the boat's malediction remains intriguing enough to sustain mild interest , the picture refuses to offer much accompanying sustenance in the way of characterization , humor or plain old popcorn fun . 
just how extreme are these ops ? i regret to report that these ops are just not extreme enough . 
the actors are forced to grapple with hazy motivations that never come into focus . 
john leguizamo may be a dramatic actor -- just not in this movie . 
the sequel has turned completely and irrevocably bizarre to the point of utter nonsense . 
hardly makes the kind of points egoyan wanted to make , nor does it exist as the kind of monument he wanted to build , to victims whose voices have never gained the ears of the world . 
build some robots , haul 'em to the theatre with you for the late show , and put on your own mystery science theatre 3000 tribute to what is almost certainly going to go down as the worst -- and only -- killer website movie of this or any other year . 
rainy days and movies about the disintegration of families always get me down . 
 . . . has about 3/4th the fun of its spry 2001 predecessor but it's a rushed , slapdash , sequel-for-the-sake- of-a-sequel with less than half the plot and ingenuity . 
a incompet�ncia de marcus adams como roteirista s� � superada por sua p�ssima dire��o . 
the master of disaster - it's a piece of dreck disguised as comedy . 
this isn't a movie ; it's a symptom . 
the film has a few cute ideas and several modest chuckles but it isn't exactly kiddie-friendly alas , santa is more ho-hum than ho-ho-ho and the snowman ( who never gets to play that flute ) has all the charm of a meltdown . 
the stupidest , most insulting movie of 2002's first quarter . 
it's so underwritten that you can't figure out just where the other characters , including ana's father and grandfather , come down on the issue of ana's future . 
a film so tedious that it is impossible to care whether that boast is true or not . 
none of this violates the letter of behan's book , but missing is its spirit , its ribald , full-throated humor . 
bad company leaves a bad taste , not only because of its bad-luck timing , but also the staleness of its script . 
even if it ultimately disappoints , the picture does have about a matinee admission's worth of funny to keep it afloat . 
fails to bring as much to the table . 
a film made with as little wit , interest , and professionalism as artistically possible for a slummy hollywood caper flick . 
disturbingly superficial in its approach to the material . 
if you're not the target demographic . . . this movie is one long chick-flick slog . 
i hate this movie
it's tough to tell which is in more abundant supply in this woefully hackneyed movie , directed by scott kalvert , about street gangs and turf wars in 1958 brooklyn -- stale cliches , gratuitous violence , or empty machismo . 
gooding and coburn are both oscar winners , a fact which , as you watch them clumsily mugging their way through snow dogs , seems inconceivable . 
at every opportunity to do something clever , the film goes right over the edge and kills every sense of believability . . . all you have left is a no-surprise series of explosions and violence while banderas looks like he's not trying to laugh at how bad it
 . . . pitiful , slapdash disaster . a doa dud from frame one . 
jaw-droppingly superficial , straining to get by on humor that is not even as daring as john ritter's glory days on three's company . 
there are plenty of scenes in frida that do work , but rarely do they involve the title character herself . 
although god is great addresses interesting matters of identity and heritage , it's hard to shake the feeling that it was intended to be a different kind of film . 
the dark and bittersweet twist feels strange as things turn nasty and tragic during the final third of the film . first-timer john mckay is never able to pull it back on course . 
distances you by throwing out so many red herrings , so many false scares , that the genuine ones barely register . 
godard uses his characters -- if that's not too glorified a term -- as art things , mouthpieces , visual motifs , blanks . 
the movie generates plot points with a degree of randomness usually achieved only by lottery drawing . 
a predictable , manipulative stinker . the story passes time until it's time for an absurd finale of twisted metal , fireballs and revenge . 
eastwood winces , clutches his chest and gasps for breath . it's a spectacular performance - ahem , we hope it's only acting . 
the movie suffers from two fatal ailments -- a dearth of vitality and a story that's shapeless and uninflected . 
it's just weirdness for the sake of weirdness , and where human nature should be ingratiating , it's just grating . 
an ambitiously naturalistic , albeit half-baked , drama about an abused , inner-city autistic teen . 
once she lets her love depraved leads meet , [denis'] story becomes a hopeless , unsatisfying muddle
the dose is strong and funny , for the first 15 minutes anyway ; after that , the potency wanes dramatically . 
the people in abc africa are treated as docile , mostly wordless ethnographic extras . 
what's really sad is to see two academy award winning actresses ( and one academy award winning actor ) succumb to appearing in this junk that's tv sitcom material at best . 
no doubt the star and everyone else involved had their hearts in the right place . where their heads were is anyone's guess . 
call me a cynic , but there's something awfully deadly about any movie with a life-affirming message . 
a gratingly unfunny groaner littered with zero-dimensional , unlikable characters and hackneyed , threadbare comic setups . 
got some good , organic character work , lots of obvious political insights and little room for engaging , imaginative filmmaking in its nearly 2 1/2-hour , dissipated length . 
a painfully slow cliche-ridden film filled with more holes than clyde barrow's car . 
like leafing through an album of photos accompanied by the sketchiest of captions . 
i guess it just goes to show that if you give a filmmaker an unlimited amount of phony blood , nothing good can happen . 
gaghan captures the half-lit , sometimes creepy intimacy of college dorm rooms , a subtlety that makes the silly , over-the-top coda especially disappointing . 
feels less like a change in [herzog's] personal policy than a half-hearted fluke . 
one of the most unpleasant things the studio has ever produced . 
will anyone who isn't a fangoria subscriber be excited that it hasn't gone straight to video ? 
a selection of scenes in search of a movie . 
[janey] forgets about her other obligations , leading to a tragedy which is somehow guessable from the first few minutes , maybe because it echoes the by now intolerable morbidity of so many recent movies . 
will undoubtedly play well in european markets , where mr . besson is a brand name , and in asia , where ms . shu is an institution , but american audiences will probably find it familiar and insufficiently cathartic . 
true to its animatronic roots : . . . as stiff , ponderous and charmless as a mechanical apparatus . . . 'the country bears' should never have been brought out of hibernation . 
[evans is] a fascinating character , and deserves a better vehicle than this facetious smirk of a movie . 
the script's judgment and sense of weight is way , way off . 
you come away wishing , though , that the movie spent a lot less time trying to make a credible case for reports from the afterlife and a lot more time on the romantic urgency that's at the center of the story . 
evelyn may be based on a true and historically significant story , but the filmmakers have made every effort to disguise it as an unimaginative screenwriter's invention . 
a derivative collection of horror and sci-fi cliches . 
loosely speaking , we're in all of me territory again , and , strictly speaking , schneider is no steve martin . 
as aimless as an old pickup skidding completely out of control on a long patch of black ice , the movie makes two hours feel like four . 
limps along on a squirm-inducing fish-out-of-water formula that goes nowhere and goes there very , very slowly . 
just the sort of lazy tearjerker that gives movies about ordinary folk a bad name . 
the redeeming feature of chan's films has always been the action , but the stunts in the tuxedo seem tired and , what's worse , routine . 
while the importance of being earnest offers opportunities for occasional smiles and chuckles , it doesn't give us a reason to be in the theater beyond wilde's wit and the actors' performances . 
has all the scenic appeal of a cesspool . 
a rambling ensemble piece with loosely connected characters and plots that never quite gel . 
a lifetime movie about men . 
the balkans provide the obstacle course for the love of a good woman . 
it's hard to say who might enjoy this , are there tolstoy groupies out there ? it's dark and tragic , and lets the business of the greedy talent agents get in the way of saying something meaningful about facing death
this is a movie that starts out like heathers , then becomes bring it on , then becomes unwatchable . 
the screenplay flounders under the weight of too many story lines . 
i think it was plato who said , 'i think , therefore i know better than to rush to the theatre for this one . '
if damon and affleck attempt another project greenlight , next time out they might try paying less attention to the miniseries and more attention to the film it is about . 
this is rote drivel aimed at mom and dad's wallet . 
contrived , maudlin and cliche-ridden . . . if this sappy script was the best the contest received , those rejected must have been astronomically bad . 
i hate the feeling of having been slimed in the name of high art . 
this is more a case of 'sacre bleu ! ' than 'magnifique' . 
the kids in the audience at the preview screening seemed bored , cheering the pratfalls but little else ; their parents , wise folks that they are , read books . 
whether jason x is this bad on purpose is never clear . but one thing's for sure : it never comes close to being either funny or scary . 
yet another weepy southern bore-athon . 
i like all four of the lead actors a lot and they manage to squeeze a few laughs out of the material , but they're treading water at best in this forgettable effort . 
perhaps the most annoying thing about who is cletis tout ? is that it's a crime movie made by someone who obviously knows nothing about crime . 
except as an acting exercise or an exceptionally dark joke , you wonder what anyone saw in this film that allowed it to get made . 
this insufferable movie is meant to make you think about existential suffering . instead , it'll only put you to sleep . 
who is this movie for ? not kids , who don't need the lesson in repugnance . it's also not smart or barbed enough for older viewers -- not everyone thinks poo-poo jokes are 'edgy . '
a sleep-inducingly slow-paced crime drama with clumsy dialogue , heavy-handed phoney-feeling sentiment , and an overly-familiar set of plot devices . 
it's so tedious that it makes you forgive every fake , dishonest , entertaining and , ultimately , more perceptive moment in bridget jones's diary . 
almost as offensive as " freddy got fingered . " 
the gifted crudup has the perfect face to play a handsome blank yearning to find himself , and his cipherlike personality and bad behavior would play fine if the movie knew what to do with him . 
it is depressing , ruthlessly pained and depraved , the movie equivalent of staring into an open wound . 
ponderous , plodding soap opera disguised as a feature film . 
cold , pretentious , thoroughly dislikable study in sociopathy . 
for the future , one hopes mr . plympton will find room for one more member of his little band , a professional screenwriter . 
a cheap scam put together by some cynical creeps at revolution studios and imagine entertainment to make the suckers out there surrender $9 and 93 minutes of unrecoverable life . 
reign of fire never comes close to recovering from its demented premise , but it does sustain an enjoyable level of ridiculousness . 
human nature is a goofball movie , in the way that malkovich was , but it tries too hard . 
originality is sorely lacking . 
the plot's clearly mythic structure may owe more to disney's strong sense of formula than to the original story . but while the highly predictable narrative falls short , treasure planet is truly gorgeous to behold . 
though there are entertaining and audacious moments , the movie's wildly careening tone and an extremely flat lead performance do little to salvage this filmmaker's flailing reputation . 
ram dass fierce grace moulds itself as an example to up-and-coming documentarians , of the overlooked pitfalls of such an endeavour . 
lucky break is perfectly inoffensive and harmless , but it's also drab and inert . 
for a story set at sea , ghost ship is pretty landbound , with its leaden acting , dull exposition and telegraphed 'surprises . '
there might be some sort of credible gender-provoking philosophy submerged here , but who the hell cares ? 
what we have is a character faced with the possibility that her life is meaningless , vapid and devoid of substance , in a movie that is definitely meaningless , vapid and devoid of substance . 
nothing more than a stifling morality tale dressed up in peekaboo clothing . 
i like my christmas movies with more elves and snow and less pimps and ho's . 
it all seemed wasted like deniro's once promising career and the once grand long beach boardwalk . 
[i]t's certainly laudable that the movie deals with hot-button issues in a comedic context , but barbershop isn't as funny as it should be . 
unfortunately , a cast of competent performers from movies , television and the theater are cast adrift in various new york city locations with no unifying rhythm or visual style . 
just entertaining enough not to hate , too mediocre to love . 
'sophisticated' viewers who refuse to admit that they don't like it will likely call it 'challenging' to their fellow sophisticates . 
equilibrium the movie , as opposed to the manifesto , is really , really stupid . 
excruciatingly unfunny and pitifully unromantic . 
the film's thoroughly recycled plot and tiresome jokes . . . drag the movie down . 
it doesn't offer audiences any way of gripping what its point is , or even its attitude toward its subject . 
this kiddie-oriented stinker is so bad that i even caught the gum stuck under my seat trying to sneak out of the theater
though impostor deviously adopts the guise of a modern motion picture , it too is a bomb . 
cox offers plenty of glimpses at existing photos , but there are no movies of nijinsky , so instead the director treats us to an aimless hodgepodge . 
every note rings false . 
when the screenwriter responsible for one of the worst movies of one year directs an equally miserable film the following year , you'd have a hard time believing it was just coincidence . 
it never rises to its clever what-if concept . 
admirably ambitious but self-indulgent . 
this story of unrequited love doesn't sustain interest beyond the first half-hour . 
this angst-ridden territory was covered earlier and much better in ordinary people . 
the entire film is one big excuse to play one lewd scene after another . about half of them are funny , a few are sexy and none are useful in telling the story , which is paper-thin and decidedly unoriginal . 
a big , loud , bang-the-drum bore . 
grating and tedious . 
[less a movie than] an appalling , odoriferous thing . . . so rotten in almost every single facet of production that you'll want to crawl up your own * * * in embarrassment . 
the concept behind kung pow : enter the fist is hilarious . it's too bad nothing else is . 
hardman is a grating , mannered onscreen presence , which is especially unfortunate in light of the fine work done by most of the rest of her cast . 
el crimen del padre amaro would likely be most effective if used as a tool to rally anti-catholic protestors . 
interesting and thoroughly unfaithful version of carmen
a serious movie with serious ideas . but seriously , folks , it doesn't work . 
there's nothing exactly wrong here , but there's not nearly enough that's right . 
the action here is unusually tame , the characters are too simplistic to maintain interest , and the plot offers few surprises . 
i couldn't help but feel the wasted potential of this slapstick comedy . 
what madonna does here can't properly be called acting -- more accurately , it's moving and it's talking and it's occasionally gesturing , sometimes all at once . 
[a] painfully flat gross-out comedy . . . 
even if you're an elvis person , you won't find anything to get excited about on this dvd . 
the movie certainly has its share of clever moments and biting dialogue , but there's just not much lurking below its abstract surface . 
it's bedeviled by labored writing and slack direction . 
i'm sure there's a teenage boy out there somewhere who's dying for this kind of entertainment . 
the tuxedo miscalculates badly by forcing the star to play second fiddle to the dull effects that allow the suit to come to life . 
the film is a confusing melange of tones and styles , one moment a romantic trifle and the next a turgid drama . 
obviously , a lot of people wasted a lot of their time ( including mine ) on something very inconsequential . 
there's a little violence and lots of sex in a bid to hold our attention , but it grows monotonous after a while , as do joan and philip's repetitive arguments , schemes and treachery . 
it drowns in sap . 
deliberately and devotedly constructed , far from heaven is too picture postcard perfect , too neat and new pin-like , too obviously a recreation to resonate . 
it's rare that a movie can be as intelligent as this one is in every regard except its storyline ; everything that's good is ultimately scuttled by a plot that's just too boring and obvious . 
i'm giving it thumbs down due to the endlessly repetitive scenes of embarrassment . there's got to be a more graceful way of portraying the devastation of this disease . 
the good thing -- the only good thing -- about extreme ops is that it's so inane that it gave me plenty of time to ponder my thanksgiving to-do list . 
the modern-day characters are nowhere near as vivid as the 19th-century ones . 
blessed with a searing lead performance by ryan gosling ( murder by numbers ) , the movie is powerful and provocative . it's also built on a faulty premise , one it follows into melodrama and silliness . 
uneven performances and a spotty script add up to a biting satire that has no teeth . 
director jay russell stomps in hobnail boots over natalie babbitt's gentle , endearing 1975 children's novel . 
benigni's pinocchio is extremely straight and mind-numbingly stilted , its episodic pacing keeping the film from developing any storytelling flow . 
the troubling thing about clockstoppers is that it doesn't make any sense . 
with its paint fights , motorized scooter chases and dewy-eyed sentiment , it's a pretty listless collection of kid-movie clich�s . 
mostly the film is just hectic and homiletic : two parts exhausting men in black mayhem to one part family values . 
kicks off with an inauspicious premise , mopes through a dreary tract of virtually plotless meanderings and then ends with a whimper . 
a rote exercise in both animation and storytelling . 
the material and the production itself are little more than routine . 
the movie's major and most devastating flaw is its reliance on formula , though , and it's quite enough to lessen the overall impact the movie could have had . 
not even steven spielberg has dreamed up such blatant and sickening product placement in a movie . 
it's all surface psychodramatics . 
the mothman prophecies , which is mostly a bore , seems to exist only for its climactic setpiece . 
that frenetic spectacle [on the tv show] has usually been leavened by a charm that's conspicuously missing from the girls' big-screen blowout . 
kitschy , flashy , overlong soap opera . 
for all the time we spend with these people , we never really get inside of them . 
yet another arnold vehicle that fails to make adequate use of his particular talents . 
sandra bullock , despite downplaying her good looks , carries a little too much ain't- she-cute baggage into her lead role as a troubled and determined homicide cop to quite pull off the heavy stuff . 
an undistinguished attempt to make a classic theater piece cinematic . 
too many scenarios in which the hero might have an opportunity to triumphantly sermonize , and too few that allow us to wonder for ourselves if things will turn out okay . 
there is simply not enough of interest onscreen to sustain its seventy-minute running time . 
a wordy wisp of a comedy . 
broomfield's style of journalism is hardly journalism at all , and even those with an avid interest in the subject will grow impatient . 
[seagal's] strenuous attempt at a change in expression could very well clinch him this year's razzie . 
has the disjointed feel of a bunch of strung-together tv episodes . 
a series of escapades demonstrating the adage that what is good for the goose is also good for the gander , some of which occasionally amuses but none of which amounts to much of a story . 
ozpetek offers an aids subtext , skims over the realities of gay sex , and presents yet another tired old vision of the gay community as an all-inclusive world where uptight , middle class bores like antonia can feel good about themselves . 
a dopey movie clothed in excess layers of hipness . 
the sweetest thing is expressly for idiots who don't care what kind of sewage they shovel into their mental gullets to simulate sustenance . 
sinks so low in a poorly played game of absurd plot twists , idiotic court maneuvers and stupid characters that even freeman can't save it . 
i realized that no matter how fantastic reign of fire looked , its story was making no sense at all . 
it made me realize that we really haven't had a good cheesy b-movie playing in theaters since . . . well . . . since last week's reign of fire . 
some movies were made for the big screen , some for the small screen , and some , like ballistic : ecks vs . sever , were made for the palm screen . 
sc2 is an autopilot hollywood concoction lacking in imagination and authentic christmas spirit , yet it's geared toward an audience full of masters of both . 
after all the big build-up , the payoff for the audience , as well as the characters , is messy , murky , unsatisfying . 
seems content to dog-paddle in the mediocre end of the pool , and it's a sad , sick sight . 
it's refreshing that someone understands the need for the bad boy ; diesel , with his brawny frame and cool , composed delivery , fits the bill perfectly . 
if all of eight legged freaks was as entertaining as the final hour , i would have no problem giving it an unqualified recommendation . 
suffers from a flat script and a low budget . 
there are deeply religious and spiritual people in this world who would argue that entering a church , synagogue or temple doesn't mean you have to check your brain at the door . the same should go for movie theaters . 
seemingly a vehicle to showcase the canadian's inane ramblings , stealing harvard is a smorgasbord of soliloquies about nothing delivered by the former mr . drew barrymore . 
the film tries to touch on spousal abuse but veers off course and becomes just another revenge film . 
as it stands it's an opera movie for the buffs . 
la cinta comienza intentando ser un drama , r�pidamente se transforma en una comedia y termina por ser una parodia absolutamente predecible
this franchise has not spawned a single good film . the crap continues . 
if only it were , well , funnier . 
its inescapable absurdities are tantamount to insulting the intelligence of anyone who hasn't been living under a rock ( since sept . 11 ) . 
high drama , disney-style - a wing and a prayer and a hunky has-been pursuing his castle in the sky . 
like its script , which nurses plot holes gaping enough to pilot an entire olympic swim team through , the characters in swimfan seem motivated by nothing short of dull , brain-deadening hangover . 
one big blustery movie where nothing really happens . when it comes out on video , then it's the perfect cure for insomnia . 
like a comedian who starts off promisingly but then proceeds to flop , comedian runs out of steam after a half hour . 
the pairing does sound promising in theory . . . but their lack of chemistry makes eddie murphy and robert deniro in showtime look like old , familiar vaudeville partners . 
director chris eyre is going through the paces again with his usual high melodramatic style of filmmaking . 
as it stands , there's some fine sex onscreen , and some tense arguing , but not a whole lot more . 
i could just feel the screenwriter at every moment 'tap , tap , tap , tap , tapping away' on this screenplay . 
the picture doesn't know it's a comedy . 
a stupid , derivative horror film that substitutes extreme gore for suspense . 
the rollerball sequences feel sanitised and stagey . 
roman polanski directs the pianist like a surgeon mends a broken heart ; very meticulously but without any passion . 
nothing more than a run-of-the-mill action flick . 
lan yu is certainly a serviceable melodrama , but it doesn't even try for the greatness that happy together shoots for ( and misses ) . 
this is an action movie with an action icon who's been all but decommissioned . 
even if it is generally amusing from time to time , i spy has all the same problems the majority of action comedies have . 
much like robin williams , death to smoochy has already reached its expiration date . 
an annoying orgy of excess and exploitation that has no point and goes nowhere . 
a tired , unnecessary retread . . . a stale copy of a picture that wasn't all that great to begin with . 
an often unfunny romp . 
a worthy idea , but the uninspired scripts , acting and direction never rise above the level of an after-school tv special . 
twenty years later , reggio still knows how to make a point with poetic imagery , but his ability to startle has been stifled by the very prevalence of the fast-forward technology that he so stringently takes to task . 
it bites hard . 
ear-splitting exercise in formula crash-and-bash action . 
we have an actor who is great fun to watch performing in a film that is only mildly diverting . 
despite hoffman's best efforts , wilson remains a silent , lumpish cipher ; his encounters reveal nothing about who he is or who he was before . 
there's a thin line between likably old-fashioned and fuddy-duddy , and the count of monte cristo . . . never quite settles on either side . 
the emotional overload of female angst irreparably drags the film down . 
schaefer's . . . determination to inject farcical raunch . . . drowns out the promise of the romantic angle . 
like showgirls and glitter , the most entertaining moments here are unintentional . 
while some of the camera work is interesting , the film's mid-to-low budget is betrayed by the surprisingly shoddy makeup work . 
the origin story is well told , and the characters will not disappoint anyone who values the original comic books . it's in the action scenes that things fall apart . 
impostor is a step down for director gary fleder . 
seagal , who looks more like danny aiello these days , mumbles his way through the movie . 
the movie is a negligible work of manipulation , an exploitation piece doing its usual worst to guilt-trip parents . 
lacks dramatic punch and depth . 
there are moments of real pleasure to be found in sara sugarman's whimsical comedy very annie-mary but not enough to sustain the film . 
i can analyze this movie in three words : thumbs friggin' down . 
sadly , 'garth' hasn't progressed as nicely as 'wayne . '
make like the title and dodge this one . 
this is not one of the movies you'd want to watch if you only had a week to live . 
the first hour is tedious though ford and neeson capably hold our interest , but its just not a thrilling movie . 
here's a case of two actors who do everything humanly possible to create characters who are sweet and believable , and are defeated by a screenplay that forces them into bizarre , implausible behavior . 
it's obvious [je-gyu is] trying for poetry ; what he gets instead has all the lyricism of a limerick scrawled in a public restroom . 
sweet home alabama is one dumb movie , but its stupidity is so relentlessly harmless that it almost wins you over in the end . 
[green is] the comedy equivalent of saddam hussein , and i'm just about ready to go to the u . n . and ask permission for a preemptive strike . 
no amount of good acting is enough to save oleander's uninspired story . 
a vile , incoherent mess . . . a scummy ripoff of david cronenberg's brilliant 'videodrome . '
murphy and wilson actually make a pretty good team . . . but the project surrounding them is distressingly rote . 
despite its raucous intent , xxx is as conventional as a nike ad and as rebellious as spring break . 
think the lion king redone for horses , with fewer deliberate laughs , more inadvertent ones and stunningly trite songs by bryan adams , the world's most generic rock star . 
it is one more celluloid testimonial to the cruelties experienced by southern blacks as distilled through a caucasian perspective . 
it's tough being a black man in america , especially when the man has taken away your car , your work-hours and denied you health insurance . 
a small fortune in salaries and stunt cars might have been saved if the director , tom dey , had spliced together bits and pieces of midnight run and 48 hours ( and , for that matter , shrek ) . 
an amateurish , quasi-improvised acting exercise shot on ugly digital video . 
the holes in this film remain agape -- holes punched through by an inconsistent , meandering , and sometimes dry plot . 
would benigni's italian pinocchio have been any easier to sit through than this hastily dubbed disaster ? 
unofficially , national lampoon's van wilder is son of animal house . officially , it is twice as bestial but half as funny . 
this is a fragmented film , once a good idea that was followed by the bad idea to turn it into a movie . 
mindless yet impressively lean spinoff of last summer's bloated effects fest the mummy returns . 
halfway through the movie , the humor dwindles . it's replaced by some dramatic scenes that are jarring and deeply out of place in what could have ( and probably should have ) been a lighthearted comedy . 
will be far more interesting to the soderbergh faithful than it will be to the casual moviegoer who might be lured in by julia roberts . . . 
authentic , and at times endearing , humorous , spooky , educational , but at other times as bland as a block of snow . 
[a] mess . 
control-alt-delete simone as quickly as possible
follows the original film virtually scene for scene and yet manages to bleed it almost completely dry of humor , verve and fun . 
the filmmaker ascends , literally , to the olympus of the art world , but he would have done well to end this flawed , dazzling series with the raising of something other than his own cremaster . 
the screenplay comes across , rather unintentionally , as hip-hop scooby-doo . 
has lost some of the dramatic conviction that underlies the best of comedies . . . 
vaguely interesting , but it's just too too much . 
 . . . no charm , no laughs , no fun , no reason to watch . 
a generic family comedy unlikely to be appreciated by anyone outside the under-10 set . 
kung pow seems like some futile concoction that was developed hastily after oedekerk and his fellow moviemakers got through crashing a college keg party . 
kurys seems intimidated by both her subject matter and the period trappings of this debut venture into the heritage business . 
the film virtually chokes on its own self-consciousness . 
a manipulative feminist empowerment tale thinly posing as a serious drama about spousal abuse . 
everything in maid in manhattan is exceedingly pleasant , designed not to offend . it goes down easy , leaving virtually no aftertaste . 
a profoundly stupid affair , populating its hackneyed and meanspirited storyline with cardboard characters and performers who value cash above credibility . 
 . . . pays tribute to heroes the way julia roberts hands out awards--with phony humility barely camouflaging grotesque narcissism . 
time stands still in more ways that one in clockstoppers , a sci-fi thriller as lazy as it is interminable . 
as a director , eastwood is off his game -- there's no real sense of suspense , and none of the plot 'surprises' are really surprising . 
eccentric enough to stave off doldrums , caruso's self-conscious debut is also eminently forgettable . 
to work , love stories require the full emotional involvement and support of a viewer . that is made almost impossible by events that set the plot in motion . 
although barbershop boasts some of today's hottest and hippest acts from the world of television , music and stand-up comedy , this movie strangely enough has the outdated swagger of a shameless �70s blaxploitation shuck-and-jive sitcom . 
a puzzle whose pieces do not fit . some are fascinating and others are not , and in the end , it is almost a good movie . 
would that greengrass had gone a tad less for grit and a lot more for intelligibility . 
the good is very , very good . . . the rest runs from mildly unimpressive to despairingly awful . 
'butterfingered' is the word for the big-fisted direction of jez butterworth , who manages to blast even the smallest sensitivities from the romance with his clamorous approach . 
be forewarned , if you're depressed about anything before watching this film , you may just end up trying to drown yourself in a lake afterwards . 
a terrible adaptation of a play that only ever walked the delicate tightrope between farcical and loathsome . in the wrong hands , i . e . peploe's , it's simply unbearable
an inexperienced director , mehta has much to learn . 
a limp eddie murphy vehicle that even he seems embarrassed to be part of . 
dramatically lackluster . 
so muddled , repetitive and ragged that it says far less about the horrifying historical reality than about the filmmaker's characteristic style . 
a gushy episode of " m * a * s * h " only this time from an asian perspective . 
 " looking for leonard " just seems to kinda sit in neutral , hoping for a stiff wind to blow it uphill or something . 
nothing more than four or five mild chuckles surrounded by 86 minutes of overly-familiar and poorly-constructed comedy . 
definitely in the guilty pleasure b-movie category , reign of fire is so incredibly inane that it is laughingly enjoyable . 
good-looking but relentlessly lowbrow outing plays like clueless does south fork . 
entertaining enough , but nothing new
 . . . one resurrection too many . 
this is a film about the irksome , tiresome nature of complacency that remains utterly satisfied to remain the same throughout . even as the hero of the story rediscovers his passion in life , the mood remains oddly detached . 
demeo is not without talent ; he just needs better material . 
in spite of featuring a script credited to no fewer than five writers , apparently nobody here bothered to check it twice . 
no one involved , save dash , shows the slightest aptitude for acting , and the script , credited to director abdul malik abbott and ernest 'tron' anderson , seems entirely improvised . 
initially gripping , eventually cloying pow drama . 
a timid , soggy near miss . 
works better in the conception than it does in the execution . . . winds up seeming just a little too clever . 
to the vast majority of more casual filmgoers , it will probably be a talky bore . 
observant intelligence constantly vies with pretension -- and sometimes plain wacky implausibility -- throughout maelstrom . 
this version of h . g . wells' time machine was directed by h . g . wells' great-grandson . they should have found orson welles' great-grandson . 
shunji iwai's all about lily chou chou is a beautifully shot , but ultimately flawed film about growing up in japan . 
with more character development this might have been an eerie thriller ; with better payoffs , it could have been a thinking man's monster movie . 
thriller directorial debut for traffic scribe gaghan has all the right parts , but the pieces don't quite fit together . 
 . . . would be a total loss if not for two supporting performances taking place at the movie's edges . 
there's not a single jump-in-your-seat moment and believe it or not , jason actually takes a backseat in his own film to special effects . 
goldbacher draws on an elegant visual sense and a talent for easy , seductive pacing . . . but she and writing partner laurence coriat don't manage an equally assured narrative coinage . 
though harris is affecting at times , he cannot overcome the sense that pumpkin is a mere plot pawn for two directors with far less endearing disabilities . 
the documentary is much too conventional -- lots of boring talking heads , etc . -- to do the subject matter justice . 
the movie itself appears to be running on hypertime in reverse as the truly funny bits get further and further apart . 
this is not a jackie chan movie . it's just a movie that happens to have jackie chan in it . and that makes all the difference . 
far too clever by half , howard's film is really a series of strung-together moments , with all the spaces in between filled with fantasies , daydreams , memories and one fantastic visual trope after another . 
the problem with movies about angels is they have a tendency to slip into hokum . a rumor of angels doesn't just slip -- it avalanches into forced fuzziness . 
no big whoop , nothing new to see , zero thrills , too many flashbacks and a choppy ending make for a bad film . 
i don't think this movie loves women at all . 
shankman . . . and screenwriter karen janszen bungle their way through the narrative as if it were a series of bible parables and not an actual story . 
a negligible british comedy . 
fails to convince the audience that these brats will ever be anything more than losers . 
stay away . far away . 
slack and uninspired , and peopled mainly by characters so unsympathetic that you're left with a sour taste in your mouth . 
skip this turd and pick your nose instead because you're sure to get more out of the latter experience . 
what can one say about a balding 50-year-old actor playing an innocent boy carved from a log ? 
trailer trash cinema so uncool the only thing missing is the " gadzooks ! " 
her film is like a beautiful food entr�e that isn't heated properly , so that it ends up a bit cold and relatively flavorless . 
like the world of his film , hartley created a monster but didn't know how to handle it . 
no new plot conceptions or environmental changes , just different bodies for sharp objects to rip through . 
needs more impressionistic cinematography and exhilarating point-of-view shots and fewer slow-motion 'grandeur' shots and quick-cut edits that often detract from the athleticism . 
in the end , there isn't much to it . 
a waste of fearless purity in the acting craft . 
the film is ultimately about as inspiring as a hallmark card . 
anyone not into high-tech splatterfests is advised to take the warning literally , and log on to something more user-friendly . 
disreputable doings and exquisite trappings are dampened by a lackluster script and substandard performances . 
you could easily mistake it for a sketchy work-in-progress that was inexplicably rushed to the megaplexes before its time . 
directors harry gantz and joe gantz have chosen a fascinating subject matter , but the couples exposing themselves aren't all that interesting . 
yet another entry in the sentimental oh-those-wacky-brits genre that was ushered in by the full monty and is still straining to produce another smash hit . 
for those for whom the name woody allen was once a guarantee of something fresh , sometimes funny , and usually genuinely worthwhile , hollywood ending is a depressing experience
femme fatale offers nothing more than a bait-and-switch that is beyond playing fair with the audience . are we dealing with dreams , visions or being told what actually happened as if it were the third ending of clue ? 
it could have been something special , but two things drag it down to mediocrity -- director clare peploe's misunderstanding of marivaux's rhythms , and mira sorvino's limitations as a classical actress . 
fluffy neo-noir hiding behind cutesy film references . 
imagine susan sontag falling in love with howard stern . 
like being trapped inside a huge video game , where exciting , inane images keep popping past your head and the same illogical things keep happening over and over again . 
should have been worth cheering as a breakthrough but is devoid of wit and humor . 
the best thing about the movie is its personable , amusing cast . 
these guys seem great to knock back a beer with but they're simply not funny performers . 
everything was as superficial as the forced new jersey lowbrow accent uma had . 
o �timo esfor�o do diretor acaba sendo frustrado pelo roteiro , que , depois de levar um bom tempo para colocar a trama em andamento , perde-se de vez a partir do instante em que os estranhos acontecimentos s�o explicados . 
director david fincher and writer david koepp can't sustain it . 
finally coming down off of miramax's deep shelves after a couple of aborted attempts , waking up in reno makes a strong case for letting sleeping dogs lie . 
a movie that feels like the pilot episode of a new teen-targeted action tv series . 
one of the most highly-praised disappointments i've had the misfortune to watch in quite some time . 
the animation and backdrops are lush and inventive , yet return to neverland never manages to take us to that elusive , lovely place where we suspend our disbelief . 
director shekhar kapur and screenwriters michael schiffer and hossein amini have tried hard to modernize and reconceptualize things , but the barriers finally prove to be too great . 
strong filmmaking requires a clear sense of purpose , and in that oh-so-important category , the four feathers comes up short . 
the thought of watching this film with an audience full of teenagers fixating on its body humour and reinforcement of stereotypes ( of which they'll get plenty ) fills me with revulsion . 
devolves into the derivative , leaning on badly-rendered cgi effects . 
anyone who gets chills from movies with giant plot holes will find plenty to shake and shiver about in 'the ring . '
a grand fart coming from a director beginning to resemble someone's crazy french grandfather . 
the script is a disaster , with cloying messages and irksome characters . 
both overstuffed and undernourished . . . the film can't be called a solid success , although there's plenty of evidence here to indicate clooney might have better luck next time . 
plods along , minus the twisted humor and eye-popping visuals that have made miike . . . a cult hero . 
hollywood has taken quite a nosedive from alfred hitchcock's imaginative flight to shyamalan's self-important summer fluff . 
the film's maudlin focus on the young woman's infirmity and her naive dreams play like the worst kind of hollywood heart-string plucking . 
a pretentious mess . 
predictably soulless techno-tripe . 
i firmly believe that a good video game movie is going to show up soon . i also believe that resident evil is not it . 
it has the air of a surprisingly juvenile lark , a pop-influenced prank whose charms are immediately apparent and wear thin with repetition . 
the plot meanders from gripping to plodding and back . 
this is cruel , misanthropic stuff with only weak claims to surrealism and black comedy . 
no amount of nostalgia for carvey's glory days can disguise the fact that the new film is a lame kiddie flick and that carvey's considerable talents are wasted in it . 
best described as i know what you did last winter . 
[taylor] takes us on a ride that's consistently surprising , easy to watch -- but , oh , so dumb . 
it's difficult for a longtime admirer of his work to not be swept up in invincible and overlook its drawbacks . 
lazily directed by charles stone iii . . . from a leaden script by matthew cirulnick and novelist thulani davis . 
though jones and snipes are enthralling , the movie bogs down in rhetoric and clich� . 
the most remarkable ( and frustrating ) thing about world traveler , which opens today in manhattan , is that its protagonist , after being an object of intense scrutiny for 104 minutes , remains a complete blank . 
an artsploitation movie with too much exploitation and too little art . 
the pacing is often way off and there are too many bona fide groaners among too few laughs . 
with lines that feel like long soliloquies -- even as they are being framed in conversation -- max is static , stilted . 
barely manages for but a few seconds over its seemingly eternal running time to pique your interest , your imagination , your empathy or anything , really , save your disgust and your indifference . 
writer/director burr steers emphasizes the q in quirky , with mixed results . 
one senses in world traveler and in his earlier film that freundlich bears a grievous but obscure complaint against fathers , and circles it obsessively , without making contact . 
in between the icy stunts , the actors spout hilarious dialogue about following your dream and 'just letting the mountain tell you what to do . '
the obligatory break-ups and hook-ups don't seem to have much emotional impact on the characters . 
make no mistake , ivans xtc . is a mess . 
hypnotically dull , relentlessly downbeat , laughably predictable wail pitched to the cadence of a depressed fifteen-year-old's suicidal poetry . 
the concept is a hoot . the trailer is a riot . the movie is a dud . 
it's a boring movie about a boring man , made watchable by a bravura performance from a consummate actor incapable of being boring . 
because the intelligence level of the characters must be low , very low , very very low , for the masquerade to work , the movie contains no wit , only labored gags . 
it's hard to imagine another director ever making his wife look so bad in a major movie . 
some stunning visuals -- and some staggeringly boring cinema . 
these characters become wearisome . 
a hit- and-miss affair , consistently amusing but not as outrageous or funny as cho may have intended or as imaginative as one might have hoped . 
this may be the first cartoon ever to look as if it were being shown on the projection television screen of a sports bar . 
kim ki-deok seems to have in mind an ( emotionally at least ) adolescent audience demanding regular shocks and bouts of barely defensible sexual violence to keep it interested . 
a sterling film - a cross between boys don't cry , deliverance , and ode to billy joe - lies somewhere in the story of matthew shepard , but that film is yet to be made . 
after sitting through this sloppy , made-for-movie comedy special , it makes me wonder if lawrence hates criticism so much that he refuses to evaluate his own work . 
contrived pastiche of caper clich�s . 
many shallower movies these days seem too long , but this one is egregiously short . 
just a kiss wants desperately to come off as a fanciful film about the typical problems of average people . but it is set in a world that is very , very far from the one most of us inhabit . 
the most ill-conceived animated comedy since the 1991 dog rover dangerfield . 
like shave ice without the topping , this cinematic snow cone is as innocuous as it is flavorless . 
despite its sincere acting , signs is just another unoriginal run of the mill sci-fi film with a flimsy ending and lots of hype . 
yet another movie which presumes that high school social groups are at war , let alone conscious of each other's existence . 
loud , chaotic and largely unfunny . 
i can't remember the last time i saw an audience laugh so much during a movie , but there's only one problem�it's supposed to be a drama . 
qualities that were once amusing are becoming irritating . 
well , jason's gone to manhattan and hell , i guess a space station in the year 2455 can be crossed off the list of ideas for the inevitable future sequels ( hey , don't shoot the messenger ) . 
donovan . . . squanders his main asset , jackie chan , and fumbles the vital action sequences . 
there is no psychology here , and no real narrative logic -- just a series of carefully choreographed atrocities , which become strangely impersonal and abstract . 
bread , my sweet has so many flaws it would be easy for critics to shred it . it may even fall into the category of films you love to hate . i admit it , i hate to like it . 
frida is certainly no disaster , but neither is it the kahlo movie frida fans have been looking for . 
leaks treacle from every pore . 
the characters are so generic and the plot so bland that even as rogue cia assassins working for chris cooper's agency boss close in on the resourceful amnesiac , we don't feel much for damon/bourne or his predicament . 
kapur weighs down the tale with bogus profundities . 
while we want macdowell's character to retrieve her husband , we have to ask whether her personal odyssey trumps the carnage that claims so many lives around her . 
blue crush is as predictable as the tides . . . . the movie feels stitched together from stock situations and characters from other movies . 
if you enjoy being rewarded by a script that assumes you aren't very bright , then blood work is for you .
[truncated: 212,303 more chars]
